# Supplementary material for: TDP-43-mediated alternative polyadenylation is associated with a reduction in VPS35 and VPS29 expression in frontotemporal dementia
Source: PLoS Biol. 2026 Jan 5;24(1):e3003573. doi: 10.1371/journal.pbio.3003573 (PMC12768243; doi:10.1371/journal.pbio.3003573)
Supplement: S1 Data — (XLSX) [file pbio.3003573.s016.xlsx]

## Sheet: Fig 1.
Figure 1D			Figure 1E			Figure 1F			Figure 1G
VPS35 3'UTR Long to total			VPS35 3'UTR Long to total			VPS26B 3'UTR Long to total			ELK1 3'UTR Long to total
Control	TDP-43 KD		Control	FTLD-TDP		Control	FTLD-TDP		Control	FTLD-TDP
0.162344	0.385262		0.018375	0.045318		0.098976	0.104874		0.00132	0.000344
0.121356	0.346538		0.017622	0.059293		0.106639	0.078162		0.001332	0.000713
0.106417	0.346538		0.109423	0.110599		0.091897	0.059645		0.001355	0.000807
			0.030538	0.019929		0.13321	0.120469		0.001625	0.001022
			0.012417	0.054413		0.097956	0.154742		0.001743	0.001299
			0.031208	0.013455		0.075452	0.064887		0.001765	0.001307
			0.006598	0.075396		0.103005	0.12872		0.001822	0.001368
			0.01186	0.077629		0.072547	0.119944		0.001884	0.001392
			0.02647	0.033498		0.141236	0.083096		0.001884	0.001512
			0.005765	0.00441		0.071861	0.181153		0.001906	0.001764
			0.088103	0.102298		0.080082	0.068156		0.001986	0.001802
			0.094716	0.027694		0.095259	0.022767		0.002027	0.00181
			0.0294	0.055059		0.162809	0.06941		0.002088	0.001945
			0.024881	0.011326		0.122339	0.079389		0.002141	0.002065
			0.022805	0.056192		0.116658	0.063694		0.002153	0.002152
			0.032901	0.011133		0.104434	0.058089		0.002198	0.002365
			0.016321	0.025197		0.193187	0.066176		0.002294	0.00261
			0.033648	0.250617		0.105453	0.119322		0.002299	0.00264
			0.007398	0.022224		0.154098	0.056021		0.002324	0.002662
			0.030459	0.052089		0.076568	0.177872		0.002374	0.002748
			0.003223	0.008752		0.108659	0.234952		0.002407	0.002755
			0.022218	0.088321		0.115336	0.080786		0.002585	0.002762
			0.028067	0.066423		0.060578	0.076657		0.002634	0.002842
			0.015927	0.087533		0.128705	0.157469		0.002747	0.002869
			0.029645	0.094913		0.1276	0.069779		0.00275	0.00288
			0.00903	0.064727		0.095158	0.091417		0.002817	0.002907
			0.015232	0.037892		0.117265	0.084781		0.002884	0.002947
			0.012967	0.501561		0.113262	0.108156		0.003038	0.003035
			0.013106	0.033048		0.136615	0.098331		0.003086	0.003079
			0.016581	0.293873		0.106348	0.08733		0.003174	0.003167
			0.009657	0.022429		0.213961	0.145919		0.003475	0.003202
			0.012641	0.032079		0.104737	0.019017		0.003523	0.00321
			0.027816	0.111742		0.136574	0.080928		0.003624	0.003213
			0.009069	0.015057		0.156766	0.144871		0.003762	0.00326
			0.015802	0.088884			0.154339		0.003802	0.003295
			0.019744	0.041391		0.269619	0.173339		0.003885	0.003324
			0.015113	0.041239		0.126307	0.080077		0.004432	0.00337
			0.018944	0.031892		0.204827	0.068279		0.004592	0.003388
			0.012251	0.01692		0.122079	0.101421		0.004771	0.003441
			0.020882	0.027076		0.154272	0.139474		0.005247	0.003475
			0.023507	0.029192		0.132072	0.126125		0.005986	0.003492
			0.016369	0.028252		0.077601	0.177434		0.006063	0.003494
			0.051634	0.008048			0.120467		0.006096	0.0035
			0.026179	0.054749		0.088173	0.096209		0.006391	0.003527
			0.012144	0.028019		0.129464	0.095078		0.007252	0.003568
			0.006104	0.028255		0.152533	0.076082		0.007452	0.003579
			0.015903	0.039144			0.098594		0.007589	0.003581
			0.009587	0.048274		0.199018			0.007862	0.003635
			0.010371	0.117011		0.180709	0.104181		0.008862	0.003646
			0.014472	0.036109		0.118206	0.145642		0.01024	0.003708
			0.012115	0.061529			0.098319		0.011351	0.003717
				0.047582			0.049892			0.003728
				0.089976			0.114805			0.00375
				0.025131						0.003766
				0.027704			0.127114			0.003776
				0.019346			0.144543			0.003803
				0.090824			0.12602			0.003804
				0.896826			0.102196			0.003809
				0.014303			0.16787			0.003836
				0.076311			0.079661			0.003851
				0.011186			0.061034			0.003914
				0.031025			0.135805			0.003933
				0.049704			0.086153			0.003937
				0.053788			0.056648			0.003954
				0.046498			0.100786			0.003983
				0.03721			0.130478			0.004066
				0.056618			0.158077			0.004079
				0.100924			0.091903			0.004096
				0.012769			0.082304			0.004145
				0.03088			0.05962			0.004199
				0.069386			0.095097			0.004255
				0.050865						0.004261
				0.027352			0.151733			0.004274
				0.071549			0.100105			0.004316
				0.022993			0.092313			0.00432
				0.026808			0.095187			0.004342
				0.02425			0.127979			0.004368
				0.039912			0.153427			0.004435
				0.048998			0.141587			0.004476
				0.029843			0.163514			0.00462
				0.013671			0.173533			0.004655
				0.009844			0.108787			0.004656
				0.071205			0.168632			0.004679
				0.053239			0.096585			0.004731
				0.011026			0.127867			0.004734
				0.030932			0.096055			0.004742
				0.03955			0.104383			0.004758
				0.044691			0.126536			0.004768
				0.128775			0.038172			0.004784
				0.027847			0.101873			0.004793
				0.015479			0.13116			0.004794
				0.063771			0.07173			0.004828
				0.030717			0.122912			0.004926
				0.036045			0.116566			0.004992
				0.025861			0.120301			0.005087
				0.068456			0.139869			0.005125
				0.065204			0.131724			0.005137
				0.036361			0.128515			0.005187
				0.05024			0.007627			0.005225
				0.013584			0.148312			0.005229
				0.010709						0.005233
				0.032184			0.089836			0.005242
				0.01003			0.102643			0.005269
				0.017492			0.146389			0.005274
				0.057995			0.13988			0.005313
				0.080449			0.101654			0.005391
				0.016389			0.235794			0.005398
				0.012481			0.136999			0.005436
				0.008285			0.05324			0.005438
				0.07482			0.124832			0.005532
				0.018958			0.05613			0.005537
				0.02082			0.081138			0.005606
				0.043625			0.113225			0.00568
				0.017088			0.122678			0.005695
				0.014843			0.100494			0.005718
				0.032504			0.07199			0.005757
				0.044398			0.124207			0.005868
				0.024442			0.10657			0.005928
				0.049059			0.118674			0.005957
				0.036034			0.113697			0.006141
				0.020919			0.122672			0.006148
				0.075308						0.006194
				0.099472			0.070101			0.006237
				0.03285			0.175397			0.00626
				0.035015			0.055037			0.006282
				0.031086			0.090311			0.006319
				0.022887			0.175589			0.006323
				0.010714						0.006326
				0.037622						0.006348
				0.045853			0.095291			0.006411
				0.049006			0.19115			0.006438
				0.026343			0.036922			0.00644
				0.066246			0.088204			0.006441
				0.073487			0.149128			0.006547
				0.011853			0.189353			0.006663
				0.018863			0.113442			0.00668
				0.008016						0.006748
				0.028244			0.139427			0.006963
				0.059992			0.056766			0.007115
				0.013215			0.160618			0.007118
				0.019682			0.133833			0.007353
				0.014844			0.083315			0.007387
				0.010444			0.191772			0.007555
				0.017783			0.181973			0.007596
				0.013393			0.081315			0.007659
				0.023296			0.195322			0.007669
				0.017297			0.137046			0.007778
				0.030231			0.063634			0.007901
				0.035896			0.074215			0.007911
				0.049463			0.14162			0.007968
				0.015567			0.086467			0.007999
				0.020676			0.148076			0.008007
				0.024488			0.128202			0.00804
				0.011742			0.153894			0.008044
				0.018234			0.086773			0.008082
				0.013069			0.087355			0.008091
				0.020483			0.138875			0.008108
				0.032818			0.138356			0.008193
				0.021778			0.116978			0.008512
				0.02336			0.14044			0.008561
				0.041017			0.140747			0.008616
				0.007047			0.096135			0.00884
				0.012469			0.114529			0.008949
				0.008648			0.109513			0.008954
				0.030374			0.138202			0.00898
				0.038222			0.168781			0.008986
				0.037067			0.173537			0.009005
				0.018796			0.417659			0.009045
				0.039707			0.130738			0.009059
				0.012598			0.1141			0.009142
				0.050979			0.115555			0.009238
				0.053462			0.129157			0.009603
				0.013535			0.120464			0.009698
				0.018932			0.14064			0.009742
				0.010923			0.089112			0.009788
				0.039476			0.208551			0.009866
				0.014942			0.182336			0.009889
				0.011628			0.138998			0.009903
				0.016903			0.073789			0.009907
				0.011299			0.15988			0.010138
				0.008222			0.067172			0.010379
				0.01271			0.095938			0.010385
				0.013066			0.202692			0.010471
				0.030293			0.122456			0.010939
				0.007952			0.196675			0.010963
				0.18416			0.038373			0.010989
				0.0327			0.191646			0.011175
				0.023594			0.182108			0.011297
				0.020416			0.124835			0.011538
				0.013975			0.129972			0.011568
				0.01832			0.144444			0.011583
				0.005861			0.204595			0.01174
				0.016788			0.180082			0.011828
				0.012914			0.226113			0.011838
				0.09164			0.09666			0.011867
				0.066091			0.123254			0.012151
				0.019943			0.13121			0.012226
				0.031962			0.092565			0.012298
				0.089291			0.104406			0.012453
				0.012729			0.185757			0.012865
				0.01083			0.127271			0.012896
				0.037174			0.091467			0.012904
				0.073579			0.100583			0.013077
				0.070578			0.119849			0.014433
				0.015172			0.154083			0.014453
				0.027414			0.152613			0.01458
				0.010834			0.20527			0.014659
				0.020498			0.084169			0.016097
				0.018614			0.193176			0.016369
				0.031249			0.08435			0.01747
				0.044492			0.079773			0.017636
				0.030766			0.134379			0.018121
				0.006542			0.19624			0.018567
				0.020944			0.148639			0.019543
				0.0115			0.165839			0.019717
				0.019879			0.114416			0.020991
				0.016117			0.217987			0.022398
				0.017841			0.186234			0.022571
				0.013025			0.160247			0.026853
				0.019528			0.168659			0.029759

## Sheet: Fig 2.
Figure 2A			Figure 2B			Figure 2C			Figure 2D			Figure 2E			Figure 2F
VPS35 APA vs STMN2-CE			ELK1 APA vs STMN2-CE			High vs low VPS35 APA			High vs low ELK1 APA			ELK1 APA vs pTDP-43			ELK1 APA vs age at onset
log10 Vps35 APA LP	Log10 tStmn2		Log10 ELK1 APA	Log10 tStmn2		High VPS35 APA	Low VPS35 APA		High ELK1 APA	Low ELK1 APA		Log10 (ELK1 APA)	Log10 (pTDP-43)		Log10 (ELK1APA)	Age at onset
-1.34373			-3.46305			1426.23	860.32		1046.92	522.65		-3.46305			-3.46305	90
-1.227			-3.14666	2.73097		1814.9			1061.6	90.66		-3.14666	3.80956		-3.14666	62
-0.95625	2.572		-3.0929	2.78544		183.39	1150.05		838.59	732.46		-3.0929	3.9812		-3.0929	74
-1.70051	3.53932		-2.99054	2.09472		416.05	915.21		484.68			-2.99054	3.51229		-2.99054	58
-1.26429	3.35472		-2.8863	2.34584		221.43	1008.37		1178.65	410.63		-2.8863	3.90371		-2.8863	58
-1.8711	2.15664		-2.88364	2.19645		232.56	5209.68		415.21	305.61		-2.88364			-2.88364	77
-1.12265	2.48517		-2.8638	2.78149		1737.12	1486.09		391.5	177.68		-2.8638			-2.8638	62
-1.10998			-2.85632	2.36653		373.25	418.69		1426.23	278.88		-2.85632	2.99488		-2.85632	65
-1.47498	3.29412		-2.82044	0.912753		1486.09	725.15		386.74	1120.21		-2.82044	3.45073		-2.82044	68
-2.35556	0.912753		-2.75356	3.27244		1215.07	397.45		877.72	1498.13		-2.75356	2.84129		-2.75356	66
-0.99013	3.17204		-2.7443	1.92049		538.23	698.42		575.3	835.25		-2.7443	3.35496		-2.7443	82
-1.55762	2.96152		-2.74221	2.50772		597.03	392.55		490.69	698.42		-2.74221			-2.74221	69
-1.25917	2.91523		-2.71102	2.46353		610.15	484.2		600.89	900.76		-2.71102	3.0055		-2.71102	75
-1.94592	3.20242		-2.68508			1072.44	760.23		3461.9	2220.87		-2.68508			-2.68508	80
-1.25032	2.47296		-2.66708	2.82771		325.4	755.27		860.32	294.91		-2.66708	3.41249		-2.66708	69
-1.95338	2.87382		-2.62626	2.87382		195.5	600.89		253.76	379.37		-2.62626	3.81764		-2.62626	45
-1.59865	2.84412		-2.58342	2.64827		571.16	1001.29		5209.68	449.34		-2.58342	3.2352		-2.58342	61
-0.60099	2.26338		-2.57838	3.06968		783.63	108.57		1610.9	733.27		-2.57838	3.4504		-2.57838	70
-1.65318	2.23442		-2.57475	2.87345		1046.92	490.69		437.62	357.21		-2.57475	3.29574		-2.57475
-1.28325			-2.56101	1.66096		869.27	445.38		121.28	324.74		-2.56101	2.26069		-2.56101	76
-2.05791	3.19702		-2.55984	2.72167			767.78		994.59	400.72		-2.55984	4.00209		-2.55984	71
-1.05394	2.89411		-2.55873	2.88326		267.24	171.56		1574.04	573.04		-2.55873	3.01045		-2.55873	76
-1.17768	3.34652		-2.54634	2.78243		305.61	278.88		1008.54	1968.42		-2.54634	2.96978		-2.54634	76
-1.05783	3.01991		-2.54226	2.57067		625.62	654		2263.2	461.98		-2.54226			-2.54226	51
-1.02267	2.776		-2.54066	3.00574		1872.57	294.91		676.17	1486.09		-2.54066	3.1805		-2.54066	67
-1.18891	2.87345		-2.53654	2.43765		900.76	132.17		597.03	297.14		-2.53654	3.11139		-2.53654	71
-1.42145	2.25957		-2.53066	2.86423		915.07	386.74		690.81	782.87		-2.53066	3.09189		-2.53066	65
-0.29968	3.15419		-2.51789	2.94526		1097.17	215.54		476.26	466.89		-2.51789			-2.51789	76
-1.48085	3.07586		-2.51156	3.22723		501.12	182.9		304.8	665.72		-2.51156	2.78588		-2.51156
-0.53184	3.25885		-2.49929	2.23442		410.63	744.55		1412.17	106.22		-2.49929	3.59635		-2.49929	67
-1.64918	2.88524		-2.49453	2.67164		554.74	221.74		471.88	132.17		-2.49453	3.65108		-2.49453	76
-1.49377	3.35938		-2.49347	2.29115		394.83	3461.9		62.48	767.78		-2.49347	3.59457		-2.49347	77
-0.95178	3.23983		-2.49303	2.7232		2220.87	304.8		1044.97	557.88		-2.49303	3.75404		-2.49303	56
-1.82227	3.00075		-2.48674	1.88093			670.44		1737.12	1814.9		-2.48674			-2.48674	69
-1.05118	2.75676		-2.48214	2.77685		124.37	379.37		62	1190.85		-2.48214	3.12538		-2.48214	70
-1.38309	3.07138		-2.47827	3.03885		157.2	400.59		416.05	609.49		-2.47827	4.06577		-2.47827	74
-1.38469	3.22723		-2.47237	2.82694		747.23	609.49		1403.53	108.57		-2.47237	2.26844		-2.47237	69
-1.49632	2.89369		-2.47011	2.15664		1610.9	877.72		2071.46	161.59		-2.47011	3.99491		-2.47011	78
-1.77161	2.43109		-2.46333	2.1967		758.66	681.78		394.83	304.69		-2.46333	2.63076		-2.46333	65
-1.56742	3.17204		-2.45903	2.69994		732.46	579.4		554.74	783.63		-2.45903	3.79351		-2.45903	66
-1.53474	2.1967		-2.45695	2.18631			127.53		758.66	445.38		-2.45695	3.42447		-2.45695
-1.54896	3.43803		-2.45668	2.5931			1022.69		397.45	182.9		-2.45668	2.2697		-2.45668	57
-2.09431	2.50771		-2.45597	2.50771		559	526.83		437.7	411.07		-2.45597	4.1388		-2.45597	66
-1.26163	2.92182		-2.45264	2.62189		297.14	253.76		1486.09	418.69		-2.45264	3.105		-2.45264	66
-1.55255	2.93466		-2.44753	2.61392		822.68	671.33		1097.17	321.89		-2.44753	3.40477		-2.44753	55
-1.5489	2.71821		-2.44621	2.26221		835.25	177.68		487.09	391.83		-2.44621	2.41457		-2.44621	64
-1.40734			-2.44602	2.64873		2263.2			345.39	153.57		-2.44602	4.13885		-2.44602	58
-1.31629	3.14989		-2.43952	2.89411		881.58	665.72		579.4	501.12		-2.43952	4.03548		-2.43952	58
-0.93177	2.36653		-2.4382	2.48386		994.59	269.83		1700.22	157.29		-2.4382	4.12097		-2.4382	66
-1.44238	2.84187		-2.43086	2.20841		1120.21	731.52			143.43		-2.43086	2.66051		-2.43086
-1.21092	2.88005		-2.42975	2.03571			76.02		949.59	671.33		-2.42975	3.249		-2.42975	60
-1.32256	3.03885		-2.42849	2.78497		415.21	343.59		595.05	1093.57		-2.42849	3.58193		-2.42849
-1.04587	2.51242		-2.42602	3.07586		476.26	1700.22		694.81	598.2		-2.42602	2.25411		-2.42602	86
-1.5998	2.59389		-2.4241	3.25885		764.3	1008.54		674.08	76.02		-2.4241	3.94502		-2.4241	66
-1.55746	3.06072		-2.42299	2.74654		745.06	1403.53		155.12	528.69		-2.42299	3.8397		-2.42299	64
-1.71342	2.6027		-2.41992	2.88524		575.3	90.66		343.59	195.5		-2.41992	3.04518		-2.41992
-1.0418	3.03037		-2.4198	2.12113		675.91	1001.74		681.78	469.51		-2.4198	3.15245		-2.4198	70
-0.04729			-2.41916	2.02621		458.31	324.74		484.2	171.56		-2.41916	2.76898		-2.41916	62
-1.84456	2.18631		-2.41607	2.82329		595.05	345.39			1687.44		-2.41607	2.8361		-2.41607	61
-1.11741	2.4269		-2.41444	2.66921		1412.17	357.21		629.91	881.58		-2.41444	4.11091		-2.41444	70
-1.95131	2.82572		-2.40735	2.89369		1093.57	153.57		327.42	731.52		-2.40735	4.06294		-2.40735	63
-1.50828	2.59273		-2.40527	2.47296		290.76	170.15		1963	273.94		-2.40527			-2.40527	59
-1.30361	2.87219		-2.4048	3.17204		732.46	437.7		745.06	1013.31		-2.4048	3.78567		-2.4048	71
-1.26932	2.94526		-2.40297	2.66462			273.94		654	372.11		-2.40297	3.30921		-2.40297	79
-1.33257	2.46353		-2.39979	3.29412		1167.26	484.68		275.44	605.94		-2.39979	4.28135		-2.39979	54
-1.42934	2.81261		-2.39079	2.75819		565.1	143.43			764.3		-2.39079	3.91276		-2.39079	61
-1.24705	2.74741		-2.38948	2.60284		370.39	391.83		579.21	526.83		-2.38948	2.57087		-2.38948	64
-0.99601	3.0846		-2.38767	2.51154		106.22	387.48		302.37	45.81		-2.38767			-2.38767	55
-1.89386	2.69986		-2.38243	2.55292		1178.65	605.94		181.79	747.23		-2.38243	2.86951		-2.38243	81
-1.51032	3.29292		-2.37683	2.86526		1687.44	275.44		744.55	1174.03		-2.37683	3.91227		-2.37683	71
-1.15873	2.74409		-2.37109	2.65258		331.94	121.28		516.01	444.91		-2.37109			-2.37109	52
-1.29358	2.67784		-2.37045	2.57906			62.48			747.86		-2.37045			-2.37045	59
-1.56301	3.71681		-2.36917	2.46969		676.17	501.03		226.61	672.53		-2.36917			-2.36917	76
-1.1454	3.04027		-2.36496	3.34652		400.25	598.2		221.43			-2.36496	3.77922		-2.36496
-1.63841	2.69081		-2.36456	2.95461		62	304.69		501.03	290.76		-2.36456	3.77984		-2.36456	70
-1.57174	2.62189		-2.36231	2.84412			1061.6		669.45	321.9		-2.36231	3.69175		-2.36231	50
-1.61529	2.8781		-2.35976	2.92182		327.95	690.81		2741.79	83.27		-2.35976	4.02454		-2.35976	58
-1.3989			-2.35313	3.17555		181.79	842.26		869.27	1872.57		-2.35313	3.75766		-2.35313	74
-1.30983	2.77455		-2.34912	3.0493		400.72	579.21		183.39	8.18		-2.34912	3.85826		-2.34912	57
-1.52516	2.6411		-2.33537	2.44542		649.54	45.81		571.16	232.56		-2.33537	3.13939		-2.33537	59
-1.86419	2.64118		-2.33212	2.24964		733.27	444.91		1001.74	604.63		-2.33212	3.468		-2.33212	40
-2.00682	2.19067		-2.33197	2.48517		629.91	674.08		565.1	157.2		-2.33197	4.1921		-2.33197	71
-1.14749	2.69994		-2.32987	2.61345			1593.75		1072.44	221.74		-2.32987	2.41546		-2.32987	81
-1.27377	3.0493		-2.32504			694.81	469.51		1593.75	124.37		-2.32504			-2.32504	63
-1.95757	2.26926		-2.32479	2.86478		949.59	669.45		675.91	610.15		-2.32479	3.06099		-2.32479	44
-1.50959	2.99128		-2.32399	1.95742		516.01	747.86		555.28	538.23		-2.32399	2.8764		-2.32399	75
-1.40286	2.60233		-2.32255	2.71821		1044.97	185.89		373.25			-2.32255	3.02904		-2.32255	84
-1.34978	3.06717		-2.32169	2.56866		672.53	321.9		2287.6			-2.32169	4.01697		-2.32169	74
-0.89017	2.34524		-2.32022	3.00056		1968.42	104.12		127.53			-2.32022	3.55437		-2.32022	72
-1.55522			-2.31938	2.96152		1190.85	557.88		732.46			-2.31938	3.91847		-2.31938	64
-1.81026	3.14722		-2.31932	2.79631		83.27	466.89		400.59			-2.31932			-2.31932	67
-1.19537	3.20707		-2.31619			161.59	411.07		269.83			-2.31619			-2.31619	69
-1.51261	2.92355		-2.30748			471.88	449.34		215.54			-2.30748	3.62381		-2.30748	58
-1.44316	2.97754		-2.30169	2.52106		1498.13	573.04		1215.07			-2.30169	3.98572		-2.30169	63
-1.58735	2.59928		-2.2935	2.91523		461.98	155.12		559			-2.2935	4.13772		-2.2935	80
-1.16459	2.59641		-2.29028	3.00974		2287.6	1574.04					-2.29028			-2.29028	60
-1.18572	2.19645		-2.28931	3.00362		1174.03	150.27		408.88			-2.28931	2.9689		-2.28931	54
-1.43937			-2.28511	2.82636		782.87	604.63		1150.05			-2.28511			-2.28511	58
-1.29895	2.88326		-2.28192	2.01753		555.28	528.69		392.55			-2.28192	4.11661		-2.28192	66
-1.86697	2.43765		-2.28162	2.23083		1013.31	321.89		1167.26			-2.28162			-2.28162	82
-1.97024	2.61392		-2.28121	2.58825		391.5	487.09		915.07			-2.28121			-2.28121	52
-1.49236	2.66462		-2.28051	2.88095		980.13	2071.46		755.27			-2.28051	4.42912		-2.28051	56
-1.99872	2.75819		-2.27827	2.26926		1963	560.4		208.29			-2.27827	2.59805		-2.27827	68
-1.75715	2.24964		-2.27786	2.7485		226.61	302.37		649.54			-2.27786	3.2834		-2.27786	78
-1.23661			-2.2747	2.4269		838.59	372.11		327.95			-2.2747	4.00326		-2.2747
-1.09448	2.93915		-2.26831	2.66116		890.95	8.18					-2.26831	3.59228		-2.26831	65
-1.78544	2.53604		-2.26776	2.99128		327.42			325.4			-2.26776	3.95607		-2.26776	75
-1.90375	2.83936		-2.26469			208.29			725.15			-2.26469			-2.26469	76
-2.08173	2.78149		-2.26458	2.92545		437.62			400.25			-2.26458	4.03712		-2.26458	78
-1.12598	3.27244		-2.25713	2.17687		157.29			890.95			-2.25713	3.88627		-2.25713	74
-1.72222	2.78497		-2.2567	2.94985		522.65			150.27			-2.2567	3.78058		-2.2567	58
-1.68152	2.12113		-2.25135	2.60233		2741.79			842.26			-2.25135	3.55528		-2.25135
-1.36026	2.02621		-2.24566	2.86043		408.88						-2.24566	3.67772		-2.24566	73
-1.76731	2.82329		-2.24452	2.51242					980.13			-2.24452	3.75752		-2.24452	55
-1.82849	2.55292		-2.24276						458.31			-2.24276			-2.24276	73
-1.48806	3.17555		-2.23979	2.51581					267.24			-2.23979	3.828		-2.23979	45
-1.35263	2.56866		-2.23153	2.81261					560.4			-2.23153	3.68739		-2.23153
-1.61186	2.88095		-2.22707	2.31867					185.89			-2.22707	3.58542		-2.22707	67
-1.30928	2.82989		-2.22498	2.8781					760.23			-2.22498	3.57313		-2.22498	62
-1.44328	2.71266		-2.21179	2.96145					387.48			-2.21179	4.07269		-2.21179
-1.67946	2.46969		-2.21128	3.06717					170.15			-2.21128	4.05711		-2.21128
-1.12316	2.79631		-2.20804	2.59389					104.12			-2.20804	4.20211		-2.20804
-1.0023	2.73097		-2.20501	3.06072					670.44			-2.20501	4.05612		-2.20501
-1.48346	1.92049		-2.20342	2.6116					1008.37			-2.20342			-2.20342	63
-1.45574	2.82771		-2.20187						1022.69			-2.20187			-2.20187	59
-1.50744	3.00574		-2.19934	2.74741					822.68			-2.19934	3.4117		-2.19934
-1.6404	2.64873		-2.19909	3.0846					331.94			-2.19909	4.28713		-2.19909	53
-1.97005	2.66921		-2.19886	2.33353								-2.19886	3.51255		-2.19886	86
-1.42456	2.60284		-2.19735	2.43109								-2.19735	3.51658		-2.19735	66
-1.33863	2.86478		-2.19308	2.6027					625.62			-2.19308	3.31433		-2.19308	64
-1.30975	2.66116		-2.19124	2.86478					915.21			-2.19124			-2.19124	63
-1.57933	2.86043		-2.19111	2.10561					1001.29			-2.19111	3.35588		-2.19111	60
-1.17884			-2.19103	3.35938					370.39			-2.19103	3.95196		-2.19103	58
-1.13379	2.96145		-2.18394	2.572								-2.18394	3.0619		-2.18394	86
-1.92617	2.76284		-2.17635	2.74451								-2.17635	4.25764		-2.17635
-1.72438	2.83364		-2.17524	2.82989								-2.17524	3.2243		-2.17524	66
-2.09604	2.68761		-2.17086	3.20242								-2.17086	4.05452		-2.17086	55
-1.54908	2.6116		-2.15723	3.03037								-2.15723	3.44956		-2.15723	59
-1.22191	2.86478		-2.1478	2.75212								-2.1478	3.25487		-2.1478	69
-1.87895	2.58825		-2.14763	3.00075								-2.14763	2.55811		-2.14763
-1.70594	2.82636		-2.13356	2.75676								-2.13356	4.09813		-2.13356	56
-1.82846	2.53831		-2.13154	2.26338								-2.13154	3.82978		-2.13154	81
-1.98114	2.65258		-2.12175	2.93915								-2.12175	3.76802		-2.12175	55
-1.74999	2.82694		-2.11939	3.43803								-2.11939	3.72806		-2.11939	70
-1.87312	2.5931		-2.11583	2.82572								-2.11583	4.30214		-2.11583	58
-1.63272	2.03571		-2.11524	2.69986								-2.11524	3.11845		-2.11524	55
-1.76203			-2.10911	2.34524								-2.10911	2.75556		-2.10911	67
-1.51954	2.31867		-2.10231	2.35528								-2.10231	3.99811		-2.10231	64
-1.44495	3.0191		-2.10179									-2.10179			-2.10179
-1.30572	2.75989		-2.09867	2.71266								-2.09867	3.91575		-2.09867	59
-1.80781	3.00369		-2.09696	2.87189								-2.09696			-2.09696	67
-1.68454	2.58742		-2.09651	2.25957								-2.09651	3.83752		-2.09651	83
-1.61105	2.68502		-2.09474	2.48054								-2.09474	2.62349		-2.09474	71
-1.93027	1.66096		-2.09454	2.76284								-2.09454	3.27216		-2.09454	58
-1.73911	2.72167		-2.09248									-2.09248			-2.09248	58
-1.88376	2.78243		-2.09199	2.44003								-2.09199	3.57916		-2.09199	62
-1.6886	2.26221		-2.09111	2.81558								-2.09111	4.12422		-2.09111	71
-1.48389	2.20841		-2.08654	2.87219								-2.08654			-2.08654	64
-1.66198	2.44542		-2.06997	3.29292								-2.06997	3.88174		-2.06997	63
-1.63153	3.00056		-2.06749	2.51511								-2.06749	4.13953		-2.06749	60
-1.38704	2.52106		-2.06471	2.79928								-2.06471	4.08453		-2.06471	60
-2.15198	2.7485		-2.05357									-2.05357			-2.05357	72
-1.90415	2.92545		-2.0482	2.68502								-2.0482			-2.0482	58
-2.06308	2.17687		-2.04798	2.83364								-2.04798	4.45193		-2.04798	60
-1.5175	2.94985		-2.04674	2.53604								-2.04674	3.66442		-2.04674	47
-1.41769	2.51581		-2.04644	2.19067								-2.04644			-2.04644	66
-1.43102	2.79928		-2.04553	2.82871								-2.04553	3.00446		-2.04553	64
-1.72593	2.76298		-2.04359	2.84187								-2.04359	3.52228		-2.04359	46
-1.40113	2.83006		-2.04291	2.77455								-2.04291	4.27229		-2.04291	69
-1.89968	3.02596		-2.03895	2.97754								-2.03895			-2.03895	69
-1.29261	2.61827		-2.03443									-2.03443			-2.03443	82
-1.27195	2.99764		-2.0176	3.2305								-2.0176			-2.0176	65
-1.86856	2.68546		-2.01331	2.76298								-2.01331	3.98553		-2.01331	63
-1.7228	2.94336		-2.01134	2.53831								-2.01134			-2.01134	57
-1.96166	2.50772		-2.00932	2.68761								-2.00932	3.82848		-2.00932	59
-1.40366	1.79239		-2.00586	3.04027								-2.00586			-2.00586	70
-1.8256	2.51154		-2.00484	3.17204								-2.00484			-2.00484	55
-1.9345	2.64827		-2.00423	2.64118								-2.00423			-2.00423	82
-1.77203	2.86423		-2.00407	2.59928								-2.00407			-2.00407	84
-1.94694	2.67164		-1.99406	2.88005								-1.99406			-1.99406	76
-2.08501	2.7232		-1.98386	2.74409								-1.98386	4.09398		-1.98386	65
-1.89586	2.48386		-1.98358	2.59641								-1.98358			-1.98358	80
-1.88384	2.44003		-1.98003	3.31628								-1.98003	3.38892		-1.98003	62
-1.51865	2.51511		-1.96101	3.14722								-1.96101	4.32724		-1.96101	57
-2.09953	3.31628		-1.96006	2.61915								-1.96006	4.28317		-1.96006	70
-0.73481	2.61915		-1.95905	1.79239								-1.95905			-1.95905	63
-1.48545	2.67383		-1.95176	3.23983								-1.95176			-1.95176	72
-1.62721	2.7788		-1.94704	3.0191								-1.94704	4.40917		-1.94704	52
-1.69004	2.87189		-1.93789	1.79574								-1.93789			-1.93789	64
-1.85466	2.23083		-1.93676	2.67383								-1.93676	3.29868		-1.93676	75
-1.73708	3.00974		-1.93619	3.14989								-1.93619	3.52961		-1.93619	51
-2.23205	2.57067		-1.93034	2.48401								-1.93034			-1.93034	67
-1.775	1.88093		-1.92708	2.67784								-1.92708	4.24338		-1.92708	73
-1.88895	1.79574		-1.92671	2.83936								-1.92671			-1.92671	51
-1.03791	2.78544		-1.92567	2.776								-1.92567	3.65897		-1.92567	69
-1.17986	2.09472		-1.91539	2.83006								-1.91539	4.12487		-1.91539	62
-1.7002	2.34584		-1.9127	3.35472								-1.9127			-1.9127	51
-1.49537	3.06968		-1.91017	3.00369								-1.91017			-1.91017	47
-1.04919	2.29115		-1.90474	3.19702								-1.90474	3.05247		-1.90474	62
-1.89522	2.77685		-1.89058	2.99764								-1.89058			-1.89058	68
-1.96539	2.74654		-1.88954	2.08379								-1.88954			-1.88954	64
-1.42976	2.86526		-1.88928	2.6411								-1.88928	3.40843		-1.88928	63
-1.13325	2.95461		-1.8835	3.20707								-1.8835	4.04156		-1.8835	61
-1.15133	2.61345		-1.84065	3.71681								-1.84065	4.56947		-1.84065	52
-1.81895	1.95742		-1.84003	2.40442								-1.84003			-1.84003	60
-1.56202	3.00362		-1.83624	2.93466								-1.83624	3.7464		-1.83624	83
-1.96519	2.01753		-1.8339	3.53932								-1.8339			-1.8339	41
-1.68828	2.33353		-1.79324	2.7788								-1.79324	4.18275		-1.79324	62
-1.73016	2.10561		-1.78597	2.69081								-1.78597			-1.78597	63
-1.50516	2.74451		-1.75771	2.75989								-1.75771	3.15098		-1.75771	59
-1.35172	2.75212		-1.75361	2.94336								-1.75361			-1.75361	62
-1.51193	2.35528		-1.74183	2.58742								-1.74183			-1.74183	57
-2.1843	2.48054		-1.73126	3.15419								-1.73126	3.95778		-1.73126	61
-1.67893	2.81558		-1.70901	2.59273								-1.70901	3.07357		-1.70901
-1.9393	2.82871		-1.70516	2.61827								-1.70516			-1.70516	63
-1.7016	2.48401		-1.67796	3.07138								-1.67796			-1.67796	61
-1.79272	3.2305		-1.64979	2.68546								-1.64979			-1.64979	59
-1.74858	2.40442		-1.64646	2.92355								-1.64646	3.9271		-1.64646	63
-1.88521	2.08379		-1.57101	3.02596								-1.57101	3.6485		-1.57101	54
-1.70935	2.57906		-1.52638	3.01991								-1.52638			-1.52638	53

## Sheet: Fig 3.
Figure 3B				Figure 3C			Figure 3D				Figure 3E
VPS35 protein				VPS35 APA vs protein			VPS35 protein vs VPS29 protein				VPS35 protein vs pTDP-43
Control	Low APA	High APA		log10 (Vps35 APA)	log10 (Vps35 protein)		log10 (Vps35/GAPDH)	log10 (Vps29/GAPDH)			Log10 pTDP-43	log 10 vps35 in P3
1.43732	0.087889	1.16715		-1.227	0.095478		-0.66336				3.62381
1.88699	6.04411	2.26156		-1.0023	0.066177		0.095478	0.302043				1.69966
1.57769	3.07657	0.439632		-1.03791	-0.04324		0.065879	-0.12397			3.0619	1.01499
1.53011	1.22503	0.796147		-1.17986	0.376598		-1.05049	-0.63721				1.83212
1.80628	4.92305	1.80256		-1.7002	0.23767
1.75982	1.44701	0.117492		-1.18572	0.605224		0.189441	0.330183			3.99491	1.92813
1.65988	1.72877	0.405218		-2.08173	0.2765		-0.43856				4.1921
1.8823	1.64463	0.320838		-0.93177	-0.15996
1.99422	1.89017	0.549792		-2.35556	-1.05606		-1.21697	-0.3257			4.28135
1.19706	1.59778	0.636442		-1.12598	0.20823		-1.05606	-0.38721			3.45073	1.99289
2.24647	0.349032	0.804189		-1.48346	0.183629		-0.48423	-0.40233			3.78567	1.22645
2.24644	2.68053	0.153542		-1.96166	0.500342		-1.85082	-0.57371			3.91847	1.71908
1.95818	1.87523	0.315655		-1.33257	-0.92721		-0.02382	-0.21398			4.13772	1.32336
1.54679	3.13901	1.29349		-1.43937							4.05452
1.42371	2.38099	1.01367		-1.45574	0.335583		0.270476	-0.04373				2.07387
1.97885	1.31234	2.40225		-1.95338	0.288665		0.288665	0.226277			3.81764	1.78345
1.6401	1.73827	0.852373		-1.9345	0.33579						3.69175
1.28721	1.89978	1.52626		-1.49537	-0.81377						3.82978
1.99106	3.16477	0.151444		-1.18891							3.59635
2.10665	1.73543	0.060678		-1.93027	0.312549
1.57798	1.94386	2.16562		-1.73911	0.106288		-0.45713	0.094757			3.05247	1.77842
1.55313	2.00223	1.40505		-1.29895	0.340493		-1.98284	-0.40845			4.03548
2.0115	1.92263	1.4897		-1.88376	0.444501						3.77922
1.86803	1.58321	1.04096		-2.23205	0.781333		-1.11292	-0.36977
1.39588	2.16666	0.400342		-1.50744	-0.2598		0.143722	-0.63284			3.65897
0.177336	2.05376	2.10388		-1.86697	0.462102						3.29574
1.71678	2.44178	1.42215		-1.77203	-0.09679		-0.47235	-0.28262			3.83752	1.42703
1.95395	2.85173	1.45869		-1.26932	-0.419		-1.45392	-0.46475			3.95778
1.73093	1.30066	0.86552		-1.38469	-1.72961		-0.81975	-0.27935			2.25411
2.12413	0.949054	0.337019		-1.65318			-0.7334				3.94502	0.366658
1.39897	1.65626	1.95321		-1.94694	0.283897		-0.01013	0.042255			3.04518	1.94924
1.55968	0.115692	1.79321		-1.04919	-0.09241		-0.50079	-0.53803			3.95196	1.91213
	2.18764	1.50106		-2.08501	0.216068		-0.45298	-0.15058				1.65756
	1.20835	0.83463		-1.775	0.311994		-1.17106	-0.53459			2.55811	1.52661
	1.9738	1.75267		-1.89522	0.219129		-0.88464	0.039533			4.09813	1.49833
	2.78292	0.018638		-1.32256	0.261664		-0.80015	-0.31854
	2.30326	0.158434		-1.74999	0.294185		-1.72961	-0.45875			2.78588	1.79939
	0.596377	0.941393		-1.8711	0.189441		-0.09464	-0.38717			4.06294	1.45397
	1.54682	1.52794		-1.53474	-0.02169		0.418747				3.51658
	1.37545	0.006238		-1.14749	-0.12039		-0.51281	-0.25229				1.33731
	2.89802	0.217088		-1.84456			-0.02169				2.63076
	2.29865	0.168635		-1.87312	-0.22448		-0.9799	-0.57752			3.72806	2.09702
	1.62397	0.118246		-2.09431	0.237738		0.237738	0.399075			4.1388	2.22257
	2.08175	1.82669		-1.57174	0.284051		-0.71012	-0.11086			4.02454	1.85463
	1.11469	0.015909		-1.97024	0.376757		0.095551				3.7464	1.56055
	1.98053	0.254091		-1.6886			0.154372	0.264685			3.02904	1.93819
	0.067444	1.53545		-1.6404	-0.44333
	1.85421	1.36063		-1.05394	-1.98284		-1.79836	-0.30604			3.52961	0.924058
	1.04748	0.259779		-1.89586	-0.02271		-0.15996	-0.18799			2.99488	1.8712
	4.05762	2.19024		-1.48389	-0.06937		-0.39757	-0.11854			3.52228	1.53788
	2.05113	1.01767		-1.63272	0.178571		-0.45484	-0.10492
	0.800215	1.43982		-1.72222	-0.00883		0.261664	0.226602			4.06577
	2.62269	0.582457		-1.48085	-0.81975		-0.94486	-0.22374			3.75752	2.00702
	2.4498	1.61132		-0.53184	-0.7334		-1.20335	-0.67252			4.20211
	1.64845	0.381067		-1.96539	0.240118		-0.72091	-0.05222			4.05612	0.924327
	1.96872	0.19493		-1.64918	-0.01013		0.262916				3.31433
	3.20732	0.946634		-1.68152	0.008225		-0.38466	-0.38292			3.44956	1.74298
	1.27729	1.86413		-1.36026	-0.02623
	0.991615	1.57725		-1.76731	0.389131						3.42447
	1.45734	1.24588		-1.97005	0.118047		0.030005	0.116378			4.00326
	1.74275	0.507229		-1.49632	-0.09464		0.301514	0.167241			4.30214	1.50146
	1.30583	0.350877		-1.25032	0.270476		-0.49371				3.07357
	1.84223	1.00035		-0.99013	-0.48423		-0.5854	-0.49166				1.25773
	0.979864	4.02925		-1.49236	0.111762		-0.419	-0.16534				1.75761
	1.83196	2.38012		-1.47498	-1.21697		-0.92721	-0.15178			3.0055	1.68238
	0.936841	1.39324		-1.99872	0.273055		0.163962	0.197429			3.68739	1.86725
	0.322664	0.174758		-1.42456	-0.06272		0.1979				3.4117
	1.71485	1.25475		-1.8256	0.296782						4.28713
	0.089024	0.757903		-1.82849	0.318428		-0.93669	-0.19908			3.11845	2.19704
	1.7285	0.927075		-1.42976	0.152946		-0.92999	-0.16682			3.88174
	0.135093	1.87028		-1.98114	0.496793		-0.75756	-0.08662			4.09398	1.89193
	1.79455	0.58585		-1.70935	-0.02833		0.007606	-0.16714			4.24338	0.498235
	1.5131	1.61521		-1.67946	0.175629		-0.10961	0.055043			4.56947	1.9537
	1.01912	0.843735		-1.17768			-0.03289	-0.19878				1.15881
	1.49841	0.364281		-1.13325	-0.23221		-0.16551	-0.19203				1.57563
	1.46709	1.07153		-1.59865			0.284051				3.105
	5.35913	0.077105		-1.26163	-0.71012		0.030007	0.392116			3.57313	1.96268
	0.976948	0.010403		-1.48806	0.005898
	0.360305	0.130426		-1.27377	-0.23474		-0.59501	-0.25924			4.27229	2.01193
	0.683104	0.808326		-1.66198	0.729095		0.067127				3.40843
	1.50859	0.113537		-1.75715	0.217077		0.361474	0.011985				1.73869
	1.44855	0.412418		-1.12265	-0.43856		0.428221	0.010435				1.94511
	1.68156	0.90523		-1.15133	0.098557		-0.12039	-0.19443			3.79351
	1.07154	1.39227		-1.76203			-0.23474				3.85826
	1.4085	1.1646		-1.33863	-0.77305		0.239408	0.311452			2.59805	2.15992
	2.35566	0.327919		-1.81895	0.268158		-0.39231	-0.17751			3.95607	1.43157
	0.062611	1.1638		-1.5489	0.154372		0.176398	0.057651			3.55528	1.76791
	1.13688	0.352387		-1.35263	0.184107						4.05711
	1.9084	0.691901		-1.63153	0.160934		-0.15653	-0.31289			2.75556	1.41063
	1.92332	0.697381		-1.55762	-1.85082
	0.307036	1.95128		-1.12316	-0.07379		0.020145	-0.00309			4.32724	1.11358
	0.776944	0.184755		-1.10998			0.000151	-0.02148			4.04156	1.71272
	0.014099	0.035163		-1.34373	-0.66336		-0.09901				3.9271
	0.190145	0.104738		-1.38704	0.2437		0.017436	0.024931				1.4175
	1.24609	1.42683		-1.25917	-0.02382		0.055713	0.200946				2.04585
	0.52581	0.95128		-1.73708	-0.00366		0.144026	0.535647				1.88005
				-1.56202			0.605224	0.520921				1.99629
				-1.70594	-0.49125
				-1.96519	0.278702		0.340493				3.01045
				-1.85466	0.210577		0.462102	0.148838			3.11139	2.16977
				-1.87895	0.362343		0.376757	0.123192			3.40477	2.11082
				-1.61186	0.148757		0.111762	0.122161			3.30921	1.54948
				-1.95757	0.239408		0.273055	0.550058			3.91276	1.93489
				-2.15198	0.088146		0.217077	0.580604			3.468	1.76527
				-1.11741	0.030005
				-1.30975							3.76802
				-1.50959	-0.39231						3.66442
				-1.23661			0.114163	0.335881				1.47921
				-1.90415	0.455108		0.2765	-0.26092				2.20596
				-2.06308	0.203516		0.20823	0.227259			2.84129	1.39834
				-1.5175	-0.35691		-0.00883	-0.04871			3.58193	1.72209
				-1.40286	0.176398		0.008225	0.01888			3.15245	2.08537
				-1.57933	0.28067		-0.02623	0.261673			2.76898
				-1.04587	-0.94486		0.389131				2.8361
				-1.17884			0.318428	0.457406			2.86951	2.16926
				-1.41769	0.290749		0.005898	-0.12339			3.75766	0.737721
				-1.42934	0.163962		0.184107	0.356948			4.01697	1.70471
				-1.51954	0.354408		0.148757	0.252978			4.42912	1.97981
				-1.61529	0.030007		0.186236	0.275016			3.2243	1.85347
				-1.13379	0.271907		0.173099				3.91575
				-1.34978			0.175629	0.371828				1.8862
				-1.5998	-1.20335		-0.07379	-0.03222				2.02127
				-1.55746	-0.72091		0.066177				3.80956
				-1.54908	-0.27917		0.183629	0.401338			3.35496	2.10246
				-1.40734			0.335583				3.41249
				-1.24705	0.1979		-0.2598				3.1805
				-0.99601			-0.44333				4.13885
				-1.68828	0.253955		0.118047	0.353211			4.11091	1.90293
				-1.77161	0.418747		-0.06272	0.045228			2.57087
				-1.71342	0.262916		-0.77305				3.06099
				-1.22191	-0.2948						3.59228
				-1.73016	0.163562		0.28067	0.321104			3.67772	1.52907
				-1.49377	-0.50079
				-0.95625	0.065879		0.271907	-0.05156			4.07269	1.89786
				-1.50516	-0.19624		0.387706				3.27216
				-1.30928	0.186236		0.115887	-0.03092			4.45193	2.22669
				-1.94592			0.160471	0.009276			3.82848	1.66552
				-1.0418	-0.38466		-0.27917	-0.15602				1.84495
				-1.35172	-2.20499		-0.2948	-0.28929				1.39673
				-1.82227	-1.17106		0.362343	0.473419
				-1.05118	-0.88464		-0.49125	-0.05085				1.80344
				-0.60099			0.047156	0.313041				1.66878
				-1.09448			0.496793	0.572903				2.34419
				-1.54896	-0.9799		0.294185	0.385034			2.26844	2.11043
				-1.95131	0.301514		-0.22448	-0.08205			2.2697	2.03464
				-1.89386	-0.93669		0.178571	0.238562			3.249	1.84048
				-0.89017	-0.15653
				-1.51193	0.255889		0.354408				3.58542
				-0.04729			0.147692	0.047893			4.40917	2.13892
				-1.44328	0.173099		0.133739				3.15098
				-1.69004	-0.86937
				-1.42145	-0.47235		0.179867	0.202397
				-2.1843	0.488067		0.372112
				-1.92617	0.387706		0.312549	0.637106			2.26069
				-1.3989			0.106288	0.171237			4.00209	1.79638
				-1.88384	0.295302		0.444501	0.085089			2.96978	2.18727
				-1.67893	0.166457						2.41457
				-1.30361	-0.5854		-0.06937	-0.36516			2.66051	1.85924
				-1.51032	-0.92999		0.729095	0.636116			3.13939	2.04161
				-1.51865			0.160934	-0.0222			3.55437	1.79821
				-1.43102	0.323021		0.2437	0.195754			3.98572	2.00279
				-1.55522			0.088146	0.263135			3.2834	1.59674
				-1.61105	0.372112		0.455108	-0.04301			4.03712
				-1.72438	0.115887		0.203516	0.355223			3.88627
				-1.78544			-0.35691	-0.17594			3.78058
				-2.00682	0.428221		0.290749				3.828
				-1.9393	0.19954		0.323021	0.286684			4.08453	2.23482
				-1.44238	-0.39757		0.241235				3.98553	2.00831
				-1.30983	-0.59501		-0.07851	-0.39246			4.12487	1.55339
				-1.44316	0.017436						3.6485
				-1.28325			0.158307	0.02008				1.54722
				-1.79272	0.608272		0.207182	0.24839				1.77517
				-1.72593	0.241235		0.138446	0.075111				1.92599
				-1.82846	0.047156		0.265344	0.322384				1.5997
				-2.09604	0.160471		0.500342
				-1.1454	-0.03289		0.253632
				-1.56742	-0.51281		0.296782	0.483987				2.12327
				-1.86419	0.361474		0.33579	0.333668			3.2352	2.00256
				-1.58735	0.055713		-0.09679	-0.07631			3.09189	2.11549
				-1.21092	-0.45484		0.283897	0.549321			3.65108
				-1.15873	-0.75756		0.216068	-0.1305			3.75404	2.09132
				-1.16459	0.144026		-0.02271	0.021005			4.12097	1.81329
				-2.09953	0.692234		0.295302				3.57916
				-1.81026	0.020145						4.13953
				-0.73481	0.290319		0.692234	0.738931			3.38892	2.32122
				-1.40366	0.253632		0.290319	0.491986			4.28317	2.04669
				-0.95178	-0.45298		0.380618				3.29868
				-1.44495	0.147692		0.225714	0.326682			4.18275	1.40747
				-1.88895	0.339976		-0.86937	-0.23938				1.49273
				-1.48545	0.380618		0.210577	0.639012				1.94342
				-1.31629	-1.79836		-0.00366
				-1.7016	0.234225		0.781333	0.937156				2.15332
				-1.29358	0.007606		0.311994
				-1.90375	0.114163		0.339976	0.428234				2.1337
				-1.02267	0.143722		-0.04324	0.016304			3.9812
				-1.40113	-0.07851		0.376598				3.51229
				-1.26429			0.23767				3.90371	1.75223
				-1.80781			-0.81377	0.167939			3.4504	1.33338
				-2.05791	-0.45713		-0.09241				3.59457	2.24126
				-1.27195	0.207182		0.219129	0.493006			3.12538	2.19797
				-1.88521	0.082194		0.240118				3.8397
				-1.52516	0.067127		0.152946	0.338801			3.91227	1.938
				-1.19537	0.000151		-0.23221	-0.24706			3.77984	1.69974
				-1.56301	-0.10961		0.098557	0.355448			2.41546	2.12983
				-1.74858	0.506143		0.268158	0.800282			2.8764	2.23995
				-1.55255	0.095551						2.9689
				-1.70051	-1.05049		0.278702	0.548038			4.11661
				-1.62721	0.225714		0.253955	0.363448			3.51255	1.93874
				-1.63841	-0.16551		0.163562				3.35588	2.07949
				-1.30572	0.133739		-0.19624				4.25764	1.33728
				-1.7228	0.265344		-2.20499	-0.10243			3.25487	1.63642
				-1.68454	0.179867		0.255889	0.380233			3.99811	1.3358
				-0.29968	-1.45392		0.488067	0.45586			2.62349
				-1.50828	-0.49371		0.166457	0.552516			4.12422
				-1.29261	0.158307		0.19954	0.508063			3.00446	2.03126
				-1.38309	-0.80015		0.234225	0.297216				1.81934
				-1.86856	0.138446		0.608272	0.572466				2.13797
				-1.51261	-0.09901		0.506143	0.692811
				-1.89968			0.082194	0.677728				2.05949
				-1.05783	-1.11292		-0.02833	-0.09122				1.04793

## Sheet: S1 Fig
Figure S1A			Figure S1B
High vs low SFPQ APA for STMN2-CE			High vs low TMEM106B APA for STMN2-CE
High SFPQ APA	Low SFPQ APA		High TMEM106B APA	Low TMEM106B APA
391.5	400.25		484.68	8.18
501.12	195.5		522.65	273.94
758.66	461.98		437.62	321.89
597.03	1215.07		1022.69	860.32
181.79	538.23		610.15	783.63
1486.09	458.31		1174.03	669.45
767.78	744.55		391.5	416.05
822.68	665.72		418.69	327.42
764.3	609.49		1737.12	732.46
1963	1150.05		501.03	835.25
1610.9	915.21		2220.87	538.23
1426.23	185.89		304.8	124.37
571.16	106.22		461.98	698.42
1872.57	437.62		1093.57	62
1190.85	487.09		155.12	755.27
732.46	275.44		391.83	994.59
1072.44	1178.65		1013.31	1167.26
672.53	437.7		373.25	2263.2
1814.9	294.91		745.06	305.61
676.17	400.59		1687.44	674.08
1737.12	208.29		1072.44	226.61
2263.2	484.2		386.74	604.63
649.54	732.46		1412.17	490.69
416.05	290.76		171.56	579.4
1001.29	604.63		379.37	397.45
161.59	304.8		1008.54	290.76
373.25	949.59		449.34	45.81
2287.6	170.15		304.69	153.57
565.1	980.13		731.52	665.72
183.39	1968.42		900.76	681.78
182.9	305.61		294.91	269.83
297.14	273.94		1190.85	466.89
915.07	357.21		1498.13	445.38
725.15	370.39		575.3	400.59
1097.17	400.72		345.39	1963
327.42	62		5209.68	1968.42
881.58	1174.03		3461.9	725.15
157.29	842.26		842.26	1097.17
221.43	600.89		694.81	181.79
755.27	598.2		670.44	267.24
1044.97	674.08		484.2	400.72
394.83	528.69		1046.92	1044.97
1022.69	1700.22		980.13	1061.6
392.55	45.81		565.1	458.31
860.32	5209.68		747.23	1403.53
559	625.62		325.4	598.2
325.4	391.83		949.59	469.51
415.21	575.3		672.53	232.56
397.45	1593.75		1426.23	1574.04
1486.09	76.02		528.69	157.2
838.59	177.68		869.27	108.57
595.05	654		732.46	676.17
731.52	1061.6		881.58	471.88
694.81	379.37		302.37	747.86
1046.92	2741.79		185.89	370.39
733.27	157.2		890.95	275.44
747.23	669.45		195.5	605.94
605.94	2071.46		526.83	321.9
1687.44	782.87		183.39	649.54
1403.53	171.56		487.09	760.23
418.69	579.4		1486.09	90.66
410.63	226.61		595.05	476.26
1412.17	215.54		2741.79	733.27
3461.9	108.57		559	2287.6
445.38	471.88		554.74	394.83
745.06	8.18		132.17	372.11
554.74	698.42		782.87	411.07
2220.87	90.66		208.29	1001.29
490.69	302.37		609.49	625.62
783.63	835.25		1120.21	343.59
994.59	321.9		1872.57	915.07
1498.13	124.37		654	121.28
408.88	877.72		444.91	1215.07
386.74	127.53		76.02	877.72
1008.37	747.86		1593.75	387.48
522.65	526.83		221.74	106.22
343.59	579.21		557.88	671.33
411.07	501.03		838.59	415.21
670.44	1167.26		104.12	324.74
1093.57	469.51		327.95	215.54
516.01	760.23		1150.05	143.43
1008.54	62.48		1001.74	915.21
232.56	484.68		408.88	1008.37
1120.21	221.74		221.43	410.63
690.81	121.28		579.21	161.59
629.91	143.43		675.91	571.16
1013.31	83.27		690.81	127.53
345.39	150.27		600.89	573.04
890.95	372.11		767.78	1610.9
155.12	132.17		555.28	83.27
449.34	671.33		150.27	1178.65
476.26	253.76		597.03	357.21
387.48	327.95		501.12	297.14
610.15	153.57		822.68	516.01
1001.74	557.88		744.55	278.88
267.24	560.4		182.9	1486.09
869.27	324.74		1700.22	400.25
675.91	104.12		437.7	758.66
900.76	466.89		1814.9	560.4
555.28	1574.04		764.3	331.94
331.94	269.83		629.91	62.48
	573.04		392.55	253.76
681.78	321.89		157.29	2071.46
304.69	444.91		177.68	170.15
278.88			304.69
			278.88

## Sheet: S2 Fig
log10 (ELK1 APA)	log10 (VPS35 APA)	log10 (SFPQ APA)	log10 (TMEM106B APA)
-2.30748	-1.34373	0.321555	-1.83418
-3.46305	-1.227	0.346847	-2.03493
-2.18394	-0.95625	0.22763	-1.50888
-1.8339	-1.70051	-0.0949	-1.60254
-1.9127	-1.26429	0.261767	-1.8533
-2.47011	-1.8711	-0.8266	-2.06185
-2.33197	-1.12265	-0.40151	-1.85809
-2.31619	-1.10998	-0.09552	-2.02554
-2.39979	-1.47498	-0.3955	-1.89627
-2.82044	-2.35556	-0.66374	-1.82519
-2.4048	-0.99013	0.51269	-1.8027
-2.31938	-1.55762	-0.33051	-2.0683
-2.2935	-1.25917	0.488393	-1.78806
-2.17086	-1.94592	-0.54084	-1.72485
-2.40527	-1.25032	0.138507	-2.25667
-2.62626	-1.95338	-0.71564	-1.94576
-2.36231	-1.59865	-0.67802	-1.84398
-2.13154	-0.60099	0.153534	-1.68093
-2.49929	-1.65318	-0.60747	-1.526
-2.03443	-1.28325	0.049982	-1.67536
-1.90474	-2.05791	-1.08743	-1.93635
-2.43952	-1.05394	-0.10859	-1.82886
-2.36496	-1.17768	-0.10296	-1.4481
-1.52638	-1.05783	-0.03221	-1.62976
-1.92567	-1.02267	0.562818	-1.78284
-2.57475	-1.18891	-0.0566	-1.65516
-2.09651	-1.42145	0.522182	-1.90535
-1.73126	-0.29968	0.39489	-1.66533
-2.42602	-1.48085	0.37788	-1.57615
-2.4241	-0.53184	0.312443	-1.79179
-2.41992	-1.64918	0.498833	-1.77068
-2.19103	-1.49377	0.220184	-1.97436
-1.95176	-0.95178	0.283388	-1.44347
-2.14763	-1.82227	-0.21832	-1.75537
-2.13356	-1.05118	0.394242	-2.10175
-1.67796	-1.38309	-0.34663	-2.18787
-2.51156	-1.38469	-0.07681	-1.51448
-2.40735	-1.49632	-0.58681	-1.70503
-2.19735	-1.77161	-1.10492	-1.88408
-2.00484	-1.56742	-0.01601	-1.68868
-2.46333	-1.53474	0.072845	-1.7978
-2.11939	-1.54896	-0.56066	-1.69238
-2.45597	-2.09431	-1.16446	-1.82624
-2.35976	-1.26163	-0.68694	-1.83481
-1.83624	-1.55255	0.021149	-1.82851
-2.32255	-1.5489	-0.13679	-1.3396
-2.20187	-1.40734	-0.2402	-1.86403
-1.93619	-1.31629	-0.09452	-1.51929
-2.85632	-0.93177	-0.16103	-1.93249
-2.04359	-1.44238	-0.02995	-1.60945
-1.99406	-1.21092	0.6976	-1.80619
-2.47827	-1.32256	-0.15372	-1.46846
-2.24452	-1.04587	0.017918	-1.65564
-2.20804	-1.5998	0.02289	-1.79636
-2.20501	-1.55746	-0.32526	-1.74336
-2.19308	-1.71342	-0.35003	-1.89527
-2.15723	-1.0418	0.355055	-1.51522
-2.10179	-0.04729	0.184933	-2.10846
-2.45695	-1.84456	-0.89275	-1.87496
-2.2747	-1.11741	-0.2199	-1.91081
-2.11583	-1.95131	-0.57117	-1.82968
-1.70901	-1.50828	0.7944	-1.42888
-2.08654	-1.30361	-0.09669	-1.51203
-2.51789	-1.26932	0.078815	-1.67353
-2.71102	-1.33257	-0.36581	-1.87023
-2.23153	-1.42934	0.258009	-1.96064
-2.19934	-1.24705	0.019455	-1.69804
-2.19909	-0.99601	-0.30307	-2.01565
-2.11524	-1.89386	-0.73122	-1.44399
-2.06997	-1.51032	0.472821	-1.89587
-1.98386	-1.15873	-0.09937	-1.70141
-1.92708	-1.29358	-0.20821	-1.9707
-1.84065	-1.56301	-0.48009	-1.59553
-2.00586	-1.1454	0.11654	-1.90453
-1.78597	-1.63841	-0.1041	-1.86398
-2.45264	-1.57174	-0.07938	-1.44073
-2.22498	-1.61529	0.047377	-1.84508
-2.09248	-1.3989	-0.40048	-1.65663
-2.04291	-1.30983	-0.0236	-1.69107
-1.88928	-1.52516	-0.34331	-1.38588
-2.00423	-1.86419	-0.34848	-1.79176
-2.04644	-2.00682	-0.19682	-1.47671
-2.45903	-1.14749	0.734904	-1.78737
-2.34912	-1.27377	-0.16603	-1.71098
-2.27827	-1.95757	-0.33208	-1.67854
-2.26776	-1.50959	-0.39228	-1.65104
-2.25135	-1.40286	-0.27663	-1.80306
-2.21128	-1.34978	-0.74384	-1.85277
-2.10911	-0.89017	0.065887	-1.75942
-2.05357	-1.55522	-0.24495	-1.75608
-1.96101	-1.81026	-0.07862	-1.9205
-1.8835	-1.19537	0.461023	-2.17287
-1.64646	-1.51261	-0.0184	-1.73839
-2.03895	-1.44316	-0.38017	-1.65895
-2.00407	-1.58735	0.00167	-1.86987
-1.98358	-1.16459	0.040147	-1.98173
-2.88364	-1.18572	-0.56796	-1.93676
-2.68508	-1.43937	-0.19534	-2.05795
-2.55873	-1.29895	0.476743	-1.79494
-2.53654	-1.86697	-0.4029	-1.82623
-2.44753	-1.97024	-0.1487	-1.99624
-2.40297	-1.49236	-0.29267	-1.46742
-2.39079	-1.99872	-1.10672	-2.16406
-2.33212	-1.75715	-0.55253	-1.79911
-2.26469	-1.23661	-0.36595	-1.774
-2.12175	-1.09448	-0.23553	-1.66592
-2.04674	-1.78544	-0.13856	-2.00691
-1.92671	-1.90375	-0.17364	-1.76802
-2.8638	-2.08173	-0.36868	-1.8618
-2.75356	-1.12598	0.389378	-1.71204
-2.42849	-1.72222	-0.31769	-1.71039
-2.4198	-1.68152	-0.87143	-1.70405
-2.41916	-1.36026	-0.33584	-2.02934
-2.41607	-1.76731	-0.3173	-1.87815
-2.38243	-1.82849	-0.40514	-2.21784
-2.35313	-1.48806	-0.11537	-1.57689
-2.32169	-1.35263	-0.41127	-1.94803
-2.28051	-1.61186	-0.75511	-1.96899
-2.17524	-1.30928	-0.23584	-1.76746
-2.09867	-1.44328	-0.15914	-2.44724
-2.36917	-1.67946	-0.349	-1.57431
-2.31932	-1.12316	-0.48654	-1.99764
-3.14666	-1.0023	-0.3052	-1.83759
-2.7443	-1.48346	-0.83469	-2.18683
-2.66708	-1.45574	0.351084	-1.66061
-2.54066	-1.50744	-0.18003	-1.50033
-2.44602	-1.6404	-0.09652	-1.89089
-2.41444	-1.97005	-1.06206	-1.88879
-2.38948	-1.42456	-0.41203	-1.91469
-2.32479	-1.33863	-0.36493	-1.6664
-2.26831	-1.30975	-0.31286	-1.91842
-2.24566	-1.57933	0.118416	-1.904
-2.24276	-1.17884	-0.54201	-1.7328
-2.21179	-1.13379	0.120102	-2.01123
-2.09454	-1.92617	-0.72088	-1.76339
-2.04798	-1.72438	-0.24984	-1.88342
-2.00932	-2.09604	-0.34363	-1.68225
-2.20342	-1.54908	-0.11618	-1.7563
-2.19124	-1.22191	0.367509	-1.8348
-2.28121	-1.87895	-0.21284	-2.02592
-2.28511	-1.70594	-0.15242	-1.61457
-2.01134	-1.82846	-0.18659	-1.59042
-2.37109	-1.98114	-0.20416	-1.54273
-2.47237	-1.74999	-0.88171	-2.03989
-2.45668	-1.87312	-0.52002	-1.47694
-2.42975	-1.63272	-0.64192	-1.93835
-2.32504	-1.76203	-0.50805	-1.74875
-2.22707	-1.51954	-0.35201	-1.70514
-1.94704	-1.44495	0.045943	-1.91718
-1.75771	-1.30572	-0.53199	-1.58537
-1.91017	-1.80781	-0.15993	-1.53173
-1.74183	-1.68454	-0.11958	-1.51624
-2.0482	-1.61105	-0.35594	-1.62174
-2.56101	-1.93027	-0.46781	-1.8749
-2.55984	-1.73911	-0.71608	-1.68036
-2.54634	-1.88376	-0.06337	-1.95527
-2.44621	-1.6886	0.14731	-1.79096
-2.43086	-1.48389	0.228834	-2.1006
-2.33537	-1.66198	-0.2726	-1.80133
-2.32022	-1.63153	0.241865	-1.99639
-2.30169	-1.38704	-0.2445	-1.80904
-2.27786	-2.15198	-0.91727	-1.80629
-2.26458	-1.90415	-0.42003	-1.60369
-2.25713	-2.06308	-0.84035	-1.78176
-2.2567	-1.5175	-0.19346	-1.67916
-2.23979	-1.41769	-0.88523	-1.74268
-2.06471	-1.43102	-0.17603	-1.79498
-2.01331	-1.72593	-0.61703	-1.86647
-1.91539	-1.40113	0.297512	-1.9401
-1.57101	-1.89968	-0.55547	-1.91723
-1.70516	-1.29261	0.016322	-2.04519
-1.89058	-1.27195	-0.10943	-1.85079
-1.64979	-1.86856	-0.76821	-1.31852
-1.75361	-1.7228	-0.70399	-2.01742
-2.74221	-1.96166	-0.69063	-1.95758
-1.95905	-1.40366	-0.41581	-1.84402
-2.38767	-1.8256	-0.91885	-2.04779
-2.58342	-1.9345	-1.17624	-1.71505
-2.53066	-1.77203	-0.02415	-1.54741
-2.49453	-1.94694	-0.74754	-1.92882
-2.49303	-2.08501	-0.45362	-1.66584
-2.4382	-1.89586	-0.27046	-1.54495
-2.09199	-1.88384	-0.34371	-1.95176
-2.06749	-1.51865	0.090513	-1.83455
-1.98003	-2.09953	-0.57885	-1.81742
-1.96006	-0.73481	0.243581	-1.83367
-1.93676	-1.48545	-0.64923	-1.94087
-1.79324	-1.62721	-0.43045	-1.76824
-2.09696	-1.69004	-0.3163	-1.78934
-2.28162	-1.85466	-0.38937	-1.81914
-2.29028	-1.73708	0.028411	-1.39686
-2.54226	-2.23205	-0.85916	-1.99179
-2.48674	-1.775	-0.54955	-1.72067
-1.93789	-1.88895	-0.76526	-1.8107
-3.0929	-1.03791	-0.21522	-1.41545
-2.99054	-1.17986	-0.69163	-1.83886
-2.8863	-1.7002	-0.78426	-1.73124
-2.57838	-1.49537	-0.41809	-1.4244
-2.49347	-1.04919	-0.28127	-1.67951
-2.48214	-1.89522	-0.43328	-1.92303
-2.42299	-1.96539	-0.90056	-1.73619
-2.37683	-1.42976	-0.052	-1.97088
-2.36456	-1.13325	-0.23861	-1.55206
-2.32987	-1.15133	-0.08147	-2.08892
-2.32399	-1.81895	-0.68068	-1.96941
-2.28931	-1.56202	-0.12221	-2.07483
-2.28192	-1.96519	-0.94049	-1.74172
-2.19886	-1.68828	-0.63712	-2.05915
-2.19111	-1.73016	-0.70403	-2.10989
-2.17635	-1.50516	-0.24356	-1.77688
-2.1478	-1.35172	0.172399	-1.65116
-2.10231	-1.51193	-0.62031	-1.86099
-2.09474	-2.1843	-0.68658	-1.67413
-2.09111	-1.67893	-0.55497	-1.71211
-2.04553	-1.9393	-0.43882	-1.85911
-1.93034	-1.7016	-0.36964	-1.44987
-2.0176	-1.79272	-0.46006	-1.79144
-1.84003	-1.74858	-0.88285	-1.81684
-1.88954	-1.88521	-0.79083	-2.01553
-2.37045	-1.70935	-0.55859	-1.52895

## Sheet: S3 Fig
Figure S3A			Figure S3B
High vs low ELK1 APA for pTDP-43			High vs low VPS35 APA for pTDP-43
High ELK1 APA	Low ELK1 APA		High VPS35 APA	Low VPS35 APA
4451.44	930.89		9073.69	6033.6
8454.76	13731.5		8810.88	13789
1184.61	9676.59		6757.35	3849.67
9073.69	4205.44		19194.3	2561.13
1415.73	8288.43		569.58	427.33
15231.9	3584		988.29	1069.16
5577.04	10398.5		1153.19	5346.34
37108.5	1069.16		6104.85	5577.04
11004.2	752.31		19370.1	11379.4
2561.13	1150.76		6450	8288.43
1128.43	260.29		4560.1	930.89
13331.4	15563		9576.42	37108.5
4560.1	2937.65		2815.5	1273.5
17513.9	1378.45		5721.68	4761.28
3385.36	7215.32		3931.65	4917.56
1989.23	5723.53		12535.2	15926
25654.7	10581.4		10851.3	26860.9
19194.3	4917.56		5861.6	3742.2
21244.4	6023.35		10075.5	15231.9
2448.63	6014.81		15563	3584
12415.9	8170.85		693.89	1774.21
6737.27	740.48		6023.35	13767.3
9672.4	372.28		11821.9	1109.63
18719.2	8180.2		6216.01	3947.78
3328.71	19114.1		260.29	1378.45
1010.32	2038.04		12415.9	13311.4
4617.6	6104.85		6014.81	1420.54
28309.6	11559.5		3253.03	3255.01
12148.8	12909.4		1975.8	259.76
13789	685.64		11004.2	8011.35
7616.23	587.46		2580.48	2062.18
13311.4	1420.54		13731.5	3818.81
3794.52	1109.63		10581.4	28309.6
1871.38	6913.49		7215.32	9672.4
420.23	8810.88		17513.9	2269.21
6878.89	179.52		1024.36	10048.1
8236.59	3818.81		1415.73	185.54
9956.52	1774.21		1676.1	2937.65
569.58	457.62		3910.96	685.64
1313.57	13212.2		18719.2	3285.34
20051.2	10851.3		3385.36	1235.64
5346.34	13767.3		11635.1	4617.6
5861.6	259.76		1012.75	21244.4
6757.35	2539.61		1150.76	752.31
12535.2	1273.5		4205.44	361.5
361.5	13765.9		11405.4	740.48
1798.32	186.08		1798.32	2657.49
2815.5	2657.49		10398.5	1292.37
11337.6	6216.01		587.46	9883.37
1676.1	427.33		610.78	186.08
18098.5	9883.37		9676.59	932.78
1153.19	185.54		13331.4	3794.52
8952.91	11635.1		3591.51	1313.57
2269.21	1334.69		6729.79	1334.69
2062.18	5675.92		6878.89	13212.2
3285.34	3931.65		372.28	4451.44
3255.01	4477.95		4868.47	10892.2
19370.1	3947.78		8170.85	1871.38
2580.48	610.78		12148.8	182.26
11379.4	1235.64		3328.71	1718.7
15926	1292.37		8236.59	1010.32
11405.4	1515.31		25654.7	11337.6
11821.9	932.78		2585.2	4477.95
3742.2	1024.36		19114.1	20051.2
3849.67	10048.1		179.52	6571.11
4868.47	182.26		2264.43	396.32
6729.79	1975.8		457.62	13080
5721.68	2820.96		1989.23	6913.49
4761.28	1718.7		5723.53	12909.4
3591.51	6571.11		2038.04	2539.61
6033.6	2585.2		8952.91	8180.2
7696.01	1012.75		2820.96	1128.43
10892.2	2264.43		11559.5	7696.01
9038.03	693.89		18098.5	5675.92
3910.96	2823.11		1515.31	13765.9
10075.5	988.29		1184.61	6737.27
1920.45	8011.35		9038.03	2448.63
396.32	3253.03		7616.23	1920.45
26860.9	9576.42		9956.52	420.23
13080	6450		8454.76	2823.11

## Sheet: S4 Fig
Figure S4
VPS35 APA for pTDP-43
log10 Vps35 APA LP	Log10 pTDP-43
-2.35556	3.45073
-2.23205
-2.1843	2.62349
-2.15198	3.2834
-2.09953	3.38892
-2.09604	3.82848
-2.09431	4.1388
-2.08501	3.75404
-2.08173
-2.06308	3.88627
-2.05791	3.05247
-2.00682
-1.99872	3.91276
-1.98114
-1.97024	3.40477
-1.97005	4.11091
-1.96539	3.8397
-1.96519	4.11661
-1.96166
-1.95757	2.59805
-1.95338	3.81764
-1.95131	4.30214
-1.94694	3.65108
-1.94592	4.05452
-1.9393	3.00446
-1.9345	3.2352
-1.93027	2.26069
-1.92617	3.27216
-1.90415	4.03712
-1.90375
-1.89968	3.6485
-1.89586	4.12097
-1.89522	3.12538
-1.89386	3.11845
-1.88895
-1.88521
-1.88384	3.57916
-1.88376	2.96978
-1.87895
-1.87312	2.2697
-1.8711	3.99491
-1.86856
-1.86697	3.11139
-1.86419
-1.85466
-1.84456	3.42447
-1.82849	2.86951
-1.82846
-1.8256
-1.82227	2.55811
-1.81895	2.8764
-1.81026	4.32724
-1.80781
-1.79272
-1.78544	3.66442
-1.775
-1.77203	3.09189
-1.77161	3.51658
-1.76731	2.8361
-1.76203
-1.75715	3.468
-1.74999	2.26844
-1.74858
-1.73911	4.00209
-1.73708
-1.73016	3.35588
-1.72593	3.98553
-1.72438	4.45193
-1.7228
-1.72222	3.58193
-1.71342	3.31433
-1.70935
-1.70594
-1.7016
-1.70051
-1.7002	3.90371
-1.69004
-1.6886	2.41457
-1.68828	3.51255
-1.68454
-1.68152	3.15245
-1.67946
-1.67893	4.12422
-1.66198	3.13939
-1.65318	3.59635
-1.64918	3.04518
-1.6404	4.13885
-1.63841
-1.63272	3.249
-1.63153	3.55437
-1.62721	4.18275
-1.61529	3.57313
-1.61186	4.42912
-1.61105
-1.5998	4.20211
-1.59865	3.69175
-1.58735
-1.57933	3.67772
-1.57174	3.105
-1.56742
-1.56301	4.56947
-1.56202	2.9689
-1.55762	3.91847
-1.55746	4.05612
-1.55522
-1.55255	3.7464
-1.54908
-1.54896	3.72806
-1.5489	3.02904
-1.53474	2.63076
-1.52516	3.40843
-1.51954	3.58542
-1.51865	4.13953
-1.5175	3.78058
-1.51261	3.9271
-1.51193	3.99811
-1.51032	3.88174
-1.50959	3.95607
-1.50828	3.07357
-1.50744	3.1805
-1.50516	4.25764
-1.49632	4.06294
-1.49537	3.4504
-1.49377	3.95196
-1.49236	3.30921
-1.48806	3.75766
-1.48545	3.29868
-1.48389	2.66051
-1.48346	3.35496
-1.48085	2.25411
-1.47498	4.28135
-1.45574	3.41249
-1.44495	4.40917
-1.44328	3.91575
-1.44316
-1.44238	3.52228
-1.43937
-1.43102	4.08453
-1.42976	3.91227
-1.42934	3.68739
-1.42456	2.57087
-1.42145	3.83752
-1.41769	3.828
-1.40734
-1.40366
-1.40286	3.55528
-1.40113	4.12487
-1.3989
-1.38704	3.98572
-1.38469	2.78588
-1.38309
-1.36026	2.76898
-1.35263	4.01697
-1.35172	3.25487
-1.34978	4.05711
-1.34373	3.62381
-1.33863	3.06099
-1.33257	3.0055
-1.32256	4.06577
-1.31629	3.52961
-1.30983	4.27229
-1.30975	3.59228
-1.30928	3.2243
-1.30572	3.15098
-1.30361
-1.29895	3.01045
-1.29358	4.24338
-1.29261
-1.28325
-1.27377	3.85826
-1.27195
-1.26932
-1.26429
-1.26163	4.02454
-1.25917	4.13772
-1.25032
-1.24705	3.4117
-1.23661
-1.227
-1.22191
-1.21092
-1.19537	4.04156
-1.18891	3.29574
-1.18572
-1.17986	3.51229
-1.17884
-1.17768	3.77922
-1.16459
-1.15873	4.09398
-1.15133	2.41546
-1.14749	3.79351
-1.1454
-1.13379	4.07269
-1.13325	3.77984
-1.12598	2.84129
-1.12316
-1.12265	4.1921
-1.11741	4.00326
-1.10998
-1.09448	3.76802
-1.05783
-1.05394	4.03548
-1.05118	4.09813
-1.04919	3.59457
-1.04587	3.75752
-1.0418	3.44956
-1.03791	3.9812
-1.02267	3.65897
-1.0023	3.80956
-0.99601	4.28713
-0.99013	3.78567
-0.95625	3.0619
-0.95178
-0.93177	2.99488
-0.89017	2.75556
-0.73481	4.28317
-0.60099	3.82978
-0.53184	3.94502
-0.29968	3.95778
-0.04729

## Sheet: S5 Fig
Figure S5
sgControl	sgTDP-43
0.20594	0.173886
0.19478	0.186739
0.197814	0.157442

## Sheet: Supp Tables-Raw data-FTLD-TDP
Case ID	RIN	Age at onset	STMN2-CE	pTDP-43	Vps35/GAPDH (RIPA soluble)	VPS29/GAPDH (RIPA soluble)	Vps35 in P3 (insoluble)	SFPQ APA	Tmem106B APA	Vps35 APA	ELK1 APA	HDGFL2-CE protein
Case 1	5.8	58		4205.44	0.217088	#N/A	#N/A	2.09679	0.014649	0.045318	0.004926	138.5
Case 2	5.8	90			1.24588	2.00467	50.08	2.22253	0.009227	0.059293	0.000344	-1
Case 3	6.1	86	373.25	1153.19	1.1638	0.751683	10.3513	1.689	0.030982	0.110599	0.006547	534
Case 4	6.2	41	3461.9		0.089024	0.230562	67.9398	0.80371	0.024973	0.019929	0.014659	940.5
Case 5	6.4	51	2263.2		#N/A	#N/A	#N/A	1.82712	0.014019	0.054413	0.012226	739.5
Case 6	6.7	78	143.43	9883.37	1.54682	2.13886	84.748	0.149072	0.008673	0.013455	0.003388	1105.5
Case 7	6.7	71	305.61	15563	0.364281	#N/A	#N/A	0.396727	0.013865	0.075396	0.004656	400.5
Case 8	6.7	69			#N/A	#N/A	#N/A	0.802568	0.009429	0.077629	0.004828	107.5
Case 9	7	54	1968.42	19114.1	0.060678	0.472393	#N/A	0.402251	0.012698	0.033498	0.003983	1787
Case 10	7.1	68	8.18	2823.11	0.087889	0.410007	98.376	0.216901	0.014956	0.00441	0.001512	83
Case 11	7.1	71	1486.09	6104.85	0.327919	0.395977	16.844	3.25604	0.015751	0.102298	0.003937	576.5
Case 12	7.1	64	915.21	8288.43	0.014099	0.266866	52.37	0.467188	0.008545	0.027694	0.004793	181
Case 13	7.1	80	822.68	13731.5	0.946634	0.610976	21.0552	3.07888	0.016291	0.055059	0.005087	1757.5
Case 14	7.1	55	1593.75	11337.6	#N/A	#N/A	#N/A	0.287846	0.018843	0.011326	0.006748	2513
Case 15	7.1	59	297.14		1.86413	0.904204	118.54	1.37565	0.005538	0.056192	0.003933	148.5
Case 16	7.2	45	747.86	6571.11	1.94386	1.68375	60.7368	0.192469	0.01133	0.011133	0.002365	754.5
Case 17	7.2	50	698.42	4917.56	#N/A	#N/A	#N/A	0.209884	0.014323	0.025197	0.004342	4354
Case 18	7.2	81	183.39	6757.35	#N/A	#N/A	#N/A	1.42408	0.020848	0.250617	0.007387	1297.5
Case 19	7.3	67	171.56	3947.78	#N/A	#N/A	#N/A	0.246904	0.029785	0.022224	0.003167	403
Case 20	7.4	82			#N/A	#N/A	#N/A	1.12197	0.021117	0.052089	0.009238	1037
Case 21	7.4	62	1574.04	1128.43	0.349032	1.24382	60.0366	0.081766	0.011578	0.008752	0.012453	194
Case 22	7.5	58	783.63	10851.3	0.010403	0.39044	#N/A	0.778774	0.01483	0.088321	0.003635	778
Case 23	7.5		2220.87	6014.81	#N/A	#N/A	#N/A	0.788934	0.035637	0.066423	0.004316	298
Case 24	7.5	53	1046.92		0.077105	0.426809	#N/A	0.928521	0.023455	0.087533	0.029759	2520.5
Case 25	7.6	69	597.03	4560.1	1.39227	0.232894	#N/A	3.65441	0.016488	0.094913	0.011867	731.5
Case 26	7.7		747.23	1975.8	#N/A	#N/A	#N/A	0.877813	0.022123	0.064727	0.002662	291.5
Case 27	7.7	83	181.79	6878.89	0.337019	0.521656	26.732	3.32799	0.012435	0.037892	0.008007	409
Case 28	7.8	61	1426.23	9073.69	0.035163	0.342964	#N/A	2.4825	0.021611	0.501561	0.018567	970.5
Case 29	7.9	86	1190.85	179.52	0.151444	0.52559	#N/A	2.38715	0.026537	0.033048	0.00375	22
Case 30	7.9	66	1814.9	8810.88	0.184755	#N/A	2.32626	2.05326	0.016151	0.293873	0.003766	399
Case 31	7.9		767.78	1109.63	0.976948	1.10219	88.9686	3.15379	0.016956	0.022429	0.003803	138
Case 32	7.9	58	2287.6	8952.91	0.315655	0.289712	81.6836	1.66029	0.010608	0.032079	0.006441	1217.5
Case 33	7.9	72	1737.12		0.352387	0.707004	45.4527	1.92039	0.036019	0.111742	0.011175	1023
Case 34	8		1001.74	361.5	0.067444	0.292018	33.6206	0.604897	0.017564	0.015057	0.007118	369.5
Case 35	8	56	571.16	12535.2	0.130426	1.0953	31.5015	2.4788	0.007911	0.088884	0.007353	2494
Case 36	8	61	1178.65		0.158434	0.480237	#N/A	0.450165	0.006488	0.041391	0.020991	1564
Case 37	8.1		1687.44	610.78	0.018638	0.347733	63.0065	0.837899	0.030586	0.041239	0.003079	516.5
Case 38	8.1	63	782.87	11559.5	0.804189	0.41004	28.4425	0.258934	0.019723	0.031892	0.003914	747.5
Case 39	8.3	66	269.83	3285.34	2.62269	#N/A	#N/A	0.078539	0.013059	0.01692	0.006348	409.5
Case 40	8.3	55	1486.09		0.307036	0.559385	21.7424	0.963817	0.020479	0.027076	0.009889	1010
Case 41	8.4	65	157.29	427.33	0.95128	#N/A	#N/A	1.18262	0.015929	0.029192	0.003441	88
Case 42	8.4	70	2741.79	5346.34	0.104738	0.264534	125.031	0.275007	0.020306	0.028252	0.007596	1125.5
Case 43	8.5	66	321.89	13765.9	1.72877	2.50654	166.945	0.068476	0.01492	0.008048	0.0035	832
Case 44	8.5	58	835.25	10581.4	0.19493	0.774708	71.5535	0.205616	0.014628	0.054749	0.004368	1894.5
Case 45	8.6	83	860.32	5577.04	1.24609	#N/A	36.3534	1.0499	0.014842	0.028019	0.01458	673
Case 46	8.7	84	522.65	1069.16	1.42683	1.83944	86.7348	0.729813	0.045751	0.028255	0.004758	135
Case 47	8.7	59			#N/A	#N/A	#N/A	0.575174	0.013676	0.039144	0.006282	871
Case 48	8.7	51	1412.17	3385.36	0.015909	0.494267	8.39573	0.804418	0.030249	0.048274	0.011583	198.5
Case 49	8.8	65	232.56	988.29	0.691901	0.648651	74.3364	0.690193	0.011682	0.117011	0.001392	57
Case 50	8.8	46	694.81	3328.71	0.400342	0.761139	34.5044	0.933354	0.024578	0.036109	0.009045	415
Case 51	8.8	76	758.66		0.350877	0.785388	#N/A	4.98426	0.015624	0.061529	0.010138	667.5
Case 52	8.9	74	1093.57	11635.1	1.82669	1.68501	#N/A	0.701901	0.034004	0.047582	0.003324	1768.5
Case 53	8.9	55	325.4	5721.68	0.113537	0.597388	101.63	1.04212	0.022099	0.089976	0.005695	206
Case 54	8.9		392.55	15926	0.062611	0.21256	#N/A	1.05412	0.015982	0.025131	0.006194	1799
Case 55	8.9		1150.05	11379.4	0.190145	0.886712	8.40092	0.47287	0.018057	0.027704	0.006237	1343
Case 56	8.9	64	400.59	2062.18	1.83196	#N/A	#N/A	0.446653	0.012727	0.019346	0.006411	86.5
Case 57	8.9	59	1072.44	2815.5	0.412418	0.414075	55.3325	2.26493	0.030534	0.090824	0.006963	825
Case 58	8.9				#N/A	#N/A	#N/A	1.53085	0.00779	0.896826	0.007911	751
Case 59	9		153.57	2657.49	#N/A	#N/A	#N/A	0.128013	0.013336	0.014303	0.003492	447.5
Case 60	9		267.24	10075.5	1.07153	#N/A	#N/A	0.602701	0.01228	0.076311	0.005313	2830.5
Case 61	9	58	669.45	20051.2	2.00223	1.46974	31.7292	0.268428	0.014802	0.011186	0.007659	2420.5
Case 62	9		391.5	1184.61	0.320838	#N/A	#N/A	6.22874	0.03725	0.031025	0.019543	137.5
Case 63	9	64	745.06		0.259779	0.322359	18.1023	0.800398	0.030759	0.049704	0.008193	194.5
Case 64	9	76	881.58		0.381067	0.683369	57.2286	1.19899	0.021207	0.053788	0.003035	230.5
Case 65	9.1	75	290.76	1012.75	0.118246	0.705054	48.1256	0.430716	0.013482	0.046498	0.001945	90.5
Case 66	9.1		649.54	4868.47	1.45869	1.57554	73.6626	1.81138	0.010949	0.03721	0.005868	456
Case 67	9.1		559	2580.48	1.57725	#N/A	#N/A	1.04581	0.020043	0.056618	0.006319	231
Case 68	9.1	53	1215.07	19370.1	#N/A	#N/A	#N/A	0.497655	0.009646	0.100924	0.006323	1247
Case 69	9.1	55	501.03	1313.57	0.115692	0.632289	157.412	0.185687	0.035975	0.012769	0.007669	176
Case 70	9.1	63	1963	7616.23	0.117492	0.681057	#N/A	2.97044	0.012709	0.03088	0.008512	589
Case 71	9.1	65	554.74	12415.9	0.174758	0.819177	77.9701	0.79548	0.019888	0.069386	0.010379	1489.5
Case 72	9.1	73	476.26	17513.9	1.01767	0.680555	3.14945	0.619135	0.010698	0.050865	0.011828	998.5
Case 73	9.1	52	5209.68	37108.5	0.776944	1.13512	89.8875	0.33106	0.025379	0.027352	0.014433	5927.5
Case 74	9.1	70	1097.17		0.927075	0.632732	14.415	1.3078	0.012459	0.071549	0.009866	1514.5
Case 75	9.1	63	490.69		0.683104	0.64265	37.6381	0.786859	0.013678	0.022993	0.016369	2510.5
Case 76	9.2	66	418.69	1273.5	1.92332	#N/A	#N/A	0.832945	0.036247	0.026808	0.003527	109.5
Case 77	9.2	62	755.27	3742.2	1.07154	2.4667	91.7654	1.11526	0.014286	0.02425	0.005957	1276
Case 78	9.2	58			#N/A	#N/A	#N/A	0.39767	0.022048	0.039912	0.008082	846.5
Case 79	9.2	69	595.05	18719.2	0.254091	0.550498	102.786	0.9471	0.020367	0.048998	0.009059	4319.5
Case 80	9.2	63	437.62	2561.13	1.16715	#N/A	#N/A	0.453617	0.041127	0.029843	0.012904	341.5
Case 81	9.2	82	437.7		2.29865	1.02798	54.7884	0.448253	0.016153	0.013671	0.009903	966.5
Case 82	9.2	66	155.12		2.68053	1.02432	88.1262	0.635591	0.033365	0.009844	0.008986	203
Case 83	9.3	66	501.12	6216.01	0.757903	0.639103	#N/A	5.4313	0.016317	0.071205	0.003475	866
Case 84	9.3	57	1120.21	7215.32	0.582457	#N/A	#N/A	0.682296	0.019454	0.053239	0.004476	353
Case 85	9.3	68	185.89	396.32	1.73543	2.04857	144.518	0.465496	0.020963	0.011026	0.005269	200.5
Case 86	9.3	75	980.13	9038.03	0.405218	0.664486	27.0128	0.405245	0.022334	0.030932	0.005398	1079
Case 87	9.3		400.25	3591.51	1.50106	1.14196	58.6023	0.5289	0.015738	0.03955	0.005606	549
Case 88	9.3		1167.26	11405.4	#N/A	#N/A	#N/A	0.180367	0.014036	0.044691	0.006148	2812.5
Case 89	9.3	67	221.43	569.58	0.697381	0.486528	25.7411	1.16382	0.017401	0.128775	0.007778	263
Case 90	9.3	72			#N/A	#N/A	#N/A	0.568923	0.017536	0.027847	0.00884	1868
Case 91	9.3	57	1403.53	21244.4	1.04748	0.992901	12.9892	0.83441	0.012009	0.015479	0.010939	5069
Case 92	9.3	61	1610.9	11004.2	1.00035	0.951746	51.6085	2.89083	0.006716	0.063771	0.013077	1448.5
Case 93	9.3	63	838.59	8454.76	0.796147	#N/A	#N/A	0.958519	0.018264	0.030717	0.022571	996
Case 94	9.3	69	949.59		1.04096	1.05908	26.1519	0.416703	0.021931	0.036045	0.009142	2321
Case 95	9.3	84	397.45		1.13688	1.58835	111.135	1.00385	0.013494	0.025861	0.009907	248.5
Case 96	9.3	80	394.83		1.39324	3.43279	75.8661	1.09685	0.01043	0.068456	0.010385	597
Case 97	9.3	77	157.2		4.02925	3.31834	99.1497	0.270419	0.011567	0.065204	0.001307	211
Case 98	9.4	80			#N/A	#N/A	#N/A	0.637765	0.008751	0.036361	0.002065	379.5
Case 99	9.4	76	764.3	1024.36	2.19024	#N/A	#N/A	2.99739	0.016035	0.05024	0.002762	186
Case 100	9.4	71	273.94	1292.37	2.89802	1.40876	147.831	0.395457	0.01492	0.013584	0.002907	470
Case 101	9.4	55	411.07	2539.61	2.38099	1.32798	129.069	0.710071	0.010087	0.010709	0.003568	338
Case 102	9.4	79	461.98	2038.04	1.29349	1.32483	35.4387	0.509716	0.034086	0.032184	0.003954	616.5
Case 103	9.4	61	573.04	8180.2	1.87523	3.54861	86.0778	0.078214	0.006854	0.01003	0.004066	1217
Case 104	9.4	40	177.68	2937.65	1.64845	3.80718	58.246	0.280203	0.015882	0.017492	0.004655	1245.5
Case 105	9.4	76			#N/A	#N/A	#N/A	0.430577	0.016827	0.057995	0.005436	419.5
Case 106	9.4	55	869.27	5861.6	#N/A	#N/A	#N/A	0.581397	0.021582	0.080449	0.007555	1796.5
Case 107	9.4	47	343.59	4617.6	#N/A	#N/A	#N/A	0.726835	0.009842	0.016389	0.00898	2166
Case 108	9.4	51	690.81		1.30066	2.16711	30.1443	0.670442	0.01706	0.012481	0.011838	2123
Case 109	9.4	62	604.63		1.89017	0.548372	160.681	0.42788	0.013747	0.008285	0.001368	109.5
Case 110	9.5	66	1872.57	693.89	1.61521	1.68756	25.0231	2.4512	0.019407	0.07482	0.001764	248
Case 111	9.5		609.49	3818.81	0.979864	0.893906	52.7344	0.48118	0.019481	0.018958	0.003728	651
Case 112	9.5	70	132.17	1420.54	1.01912	1.04443	121.723	0.134453	0.019767	0.02082	0.003804	186.5
Case 113	9.5	62	106.22	587.46	0.941393	1.82672	#N/A	0.461489	0.009347	0.043625	0.003809	165
Case 114	9.5	61	665.72	685.64	2.4498	#N/A	#N/A	0.48162	0.013239	0.017088	0.003836	191
Case 115	9.5	81	357.21	740.48	2.08175	2.86686	147.659	0.393427	0.006056	0.014843	0.004145	259.5
Case 116	9.5	74	1498.13	5723.53	1.01367	0.752679	5.46664	0.766712	0.026492	0.032504	0.004435	518.5
Case 117	9.5	74	370.39	10398.5	1.52794	2.27482	50.665	0.387908	0.011271	0.044398	0.004768	1454
Case 118	9.5	56	760.23	26860.9	1.4085	1.79051	95.4584	0.175749	0.01074	0.024442	0.005242	8048
Case 119	9.5	66	675.91	1676.1	1.53545	1.88372	71.3633	0.580981	0.017082	0.049059	0.00668	210
Case 120	9.5	59	516.01	8236.59	1.4897	#N/A	#N/A	0.693197	0.003571	0.036034	0.007968	3215
Case 121	9.5	76	294.91		1.49841	2.35412	76.948	0.447712	0.026649	0.020919	0.004274	1197
Case 122	9.5	67	625.62		0.843735	0.928496	105.018	0.326183	0.010055	0.075308	0.004794	1702
Case 123	9.6	62	538.23	6450	1.1646	#N/A	#N/A	0.495223	0.014535	0.099472	0.000713	2468.5
Case 124	9.6	82	83.27	2264.43	1.52626	2.51964	126.608	0.146323	0.006504	0.03285	0.001802	198.5
Case 125	9.6	69	672.53	2585.2	2.16562	#N/A	#N/A	2.24431	0.021847	0.035015	0.002152	174.5
Case 126	9.6	67	1013.31	1515.31	0.549792	#N/A	#N/A	0.660653	0.031599	0.031086	0.00288	107
Case 127	9.6	58	445.38	13767.3	0.360305	#N/A	#N/A	0.80072	0.012856	0.022887	0.003581	1869
Case 128	9.6	70	466.89	12909.4	1.31234	2.25533	79.9699	0.086685	0.012918	0.010714	0.003851	1111.5
Case 129	9.6	64	400.72	372.28	0.86552	1.10976	#N/A	0.387233	0.01217	0.037622	0.004079	-33.5
Case 130	9.6	44	732.46	1150.76	0.168635	#N/A	#N/A	0.431586	0.021557	0.045853	0.004734	200.5
Case 131	9.6	65	458.31	3910.96	#N/A	#N/A	#N/A	0.48656	0.012066	0.049006	0.005391	873
Case 132	9.6	73	725.15	4761.28	1.9084	2.09462	33.812	1.31346	0.012474	0.026343	0.00568	503.5
Case 133	9.6	73			#N/A	#N/A	#N/A	0.28707	0.018501	0.066246	0.005718	401.5
Case 134	9.6		915.07	11821.9	1.87028	0.888052	79.0426	1.31856	0.009745	0.073487	0.006141	833
Case 135	9.6	58	579.21	1871.38	2.44178	#N/A	#N/A	0.190162	0.017243	0.011853	0.008044	273
Case 136	9.6	60	681.78	28309.6	1.30583	0.931277	168.534	0.562545	0.013079	0.018863	0.008954	2520.5
Case 137	9.6	59	487.09	6737.27	1.44701	1.02159	46.2941	0.453281	0.020785	0.008016	0.009788	2515
Case 138	9.6	63	408.88		0.52581	0.698195	69.9759	0.765276	0.017527	0.028244	0.00626	1834.5
Case 139	9.6	63	732.46		0.507229	0.513697	24.9304	2.33082	0.014629	0.059992	0.006438	803.5
Case 140	9.6	52	387.48		2.30326	2.97453	#N/A	0.612574	0.009421	0.013215	0.005233	2421
Case 141	9.6	58	670.44		0.322664	0.889499	63.5983	0.70401	0.02429	0.019682	0.005187	1374.5
Case 142	9.6	57	345.39		1.11469	2.05609	46.6424	0.650749	0.025679	0.014844	0.009742	107.5
Case 143	9.6	52	449.34		3.13901	3.74027	220.898	0.624942	0.028659	0.010444	0.004255	797.5
Case 144	9.7	69	671.33	185.54	1.96872	2.4268	128.953	0.131307	0.009123	0.017783	0.00337	246.5
Case 145	9.7	57	391.83	186.08	0.596377	0.827855	108.303	0.30198	0.033347	0.013393	0.003494	207
Case 146	9.7	60	108.57	1774.21	1.50859	1.73206	69.2589	0.228075	0.011525	0.023296	0.003717	70
Case 147	9.7	63			#N/A	#N/A	#N/A	0.310421	0.017834	0.017297	0.004731	1682
Case 148	9.7	67	208.29	3849.67	2.26156	#N/A	#N/A	0.44462	0.019718	0.030231	0.005928	1163
Case 149	9.7	52	1044.97	25654.7	1.40505	1.11659	137.696	1.11159	0.012101	0.035896	0.011297	2784.5
Case 150	9.7	59	575.3	1415.73	1.36063	#N/A	#N/A	0.293774	0.02598	0.049463	0.01747	424.5
Case 151	9.7	47	1008.54		#N/A	#N/A	#N/A	0.691942	0.029395	0.015567	0.012298	4838.5
Case 152	9.7	57	386.74		1.5131	1.59366	#N/A	0.759314	0.030462	0.020676	0.018121	436
Case 153	9.7	58	484.2		2.35566	#N/A	#N/A	0.440619	0.023892	0.024488	0.008949	2721
Case 154	9.8	76	45.81	182.26	2.05376	4.33616	#N/A	0.340556	0.013338	0.011742	0.002748	118
Case 155	9.8	71	526.83	10048.1	1.27729	1.48333	62.572	0.192274	0.020876	0.018234	0.002755	509
Case 156	9.8	76	605.94	932.78	2.78292	1.21644	153.912	0.864236	0.011085	0.013069	0.002842	223
Case 157	9.8	64	182.9	259.76	#N/A	#N/A	#N/A	1.40382	0.016182	0.020483	0.003579	165.5
Case 158	9.8		161.59	457.62	0.852373	#N/A	72.3174	1.69369	0.007932	0.032818	0.003708	169.5
Case 159	9.8	59	278.88	1378.45	5.35913	4.32629	110.054	0.533827	0.0158	0.021778	0.00462	153
Case 160	9.8	72	1001.29	3584	1.44855	0.950175	62.8364	1.74528	0.010083	0.02336	0.004784	686
Case 161	9.8	63	331.94	9676.59	1.75267	1.56947	100.644	0.569511	0.015522	0.041017	0.004992	394
Case 162	9.8	78	560.4	1920.45	1.22503	1.83289	39.5131	0.120983	0.015621	0.007047	0.005274	508.5
Case 163	9.8	78	842.26	10892.2	2.85173	0.905715	#N/A	0.380165	0.024906	0.012469	0.005438	1004.5
Case 164	9.8	74	150.27	7696.01	1.59778	2.26581	#N/A	0.144427	0.016529	0.008648	0.005532	1258
Case 165	9.8	58	890.95	6033.6	0.439632	0.6669	#N/A	0.640532	0.020934	0.030374	0.005537	1414
Case 166	9.8	45	327.95	6729.79	1.95321	#N/A	#N/A	0.130248	0.018085	0.038222	0.005757	1371.5
Case 167	9.8	60	629.91	12148.8	2.10388	1.93502	171.72	0.666753	0.016033	0.037067	0.008616	3193
Case 168	9.8	63	579.4	9672.4	1.74275	#N/A	101.932	0.241529	0.0136	0.018796	0.009698	925.5
Case 169	9.8	62	676.17	13331.4	0.83463	0.405079	35.7593	1.98387	0.011479	0.039707	0.012151	846.5
Case 170	9.8	54	1061.6	4451.44	#N/A	#N/A	#N/A	0.27831	0.0121	0.012598	0.026853	5535
Case 171	9.8	63	415.21		1.43982	1.04732	35.2547	1.0383	0.009012	0.050979	0.019717	1742.5
Case 172	9.8	68	994.59		1.61132	1.7717	59.5901	0.777275	0.0141	0.053462	0.012865	1827.5
Case 173	9.8	59	484.68		1.37545	1.1888	84.3309	0.170527	0.048026	0.013535	0.022398	1557.5
Case 174	9.8	62	877.72		1.84223	2.1008	39.7828	0.197701	0.009607	0.018932	0.017636	310.5
Case 175	9.8	69	321.9		3.16477	#N/A	#N/A	0.203877	0.011026	0.010923	0.00181	549.5
Case 176	9.8	63	62		1.79321	#N/A	#N/A	0.383875	0.014321	0.039476	0.010989	604
Case 177	9.8	55	324.74		1.98053	3.0478	132.821	0.120546	0.008958	0.014942	0.004096	232.5
Case 178	9.9	61	444.91	1718.7	2.16666	2.1561	100.592	0.066643	0.019273	0.011628	0.00261	469.5
Case 179	9.9	65	731.52	1235.64	0.800215	0.83887	130.464	0.94592	0.028353	0.016903	0.002947	69.5
Case 180	9.9	76	469.51	4477.95	1.92263	3.54259	#N/A	0.178837	0.011781	0.011299	0.003202	818.5
Case 181	9.9	56	528.69	5675.92	1.64463	0.740457	123.4	0.351869	0.021585	0.008222	0.003213	401
Case 182	9.9	66	304.69	13212.2	0.949054	1.04955	65.0568	0.53646	0.028514	0.01271	0.003646	1978
Case 183	9.9	62	275.44	3794.52	1.9738	#N/A	#N/A	0.453201	0.011175	0.013066	0.008091	477.5
Case 184	9.9	60	327.42	13789	#N/A	#N/A	#N/A	1.23172	0.014637	0.030293	0.008561	1529.5
Case 185	9.9	62	2071.46	2448.63	4.92305	5.4819	209.517	0.263722	0.015226	0.007952	0.010471	398.5
Case 186	9.9	70	416.05	19194.3	1.95128	3.10446	111.35	1.75219	0.014667	0.18416	0.010963	4622.5
Case 187	9.9	75	471.88	1989.23	2.40225	#N/A	#N/A	0.224271	0.011459	0.0327	0.011568	607
Case 188	9.9	62	600.89	15231.9	1.68156	2.12169	25.5547	0.371151	0.017051	0.023594	0.016097	2020.5
Case 189	9.9	67	744.55		0.135093	0.576266	31.0979	0.482726	0.016243	0.020416	0.007999	2710
Case 190	9.9	82	170.15		1.62397	4.35524	87.7844	0.40797	0.015166	0.013975	0.005229	243.5
Case 191	9.9	60	1022.69		0.991615	#N/A	#N/A	1.0676	0.0401	0.01832	0.005125	498
Case 192	9.9	51	372.11		6.04411	8.65279	142.337	0.138306	0.010191	0.005861	0.002869	471
Case 193	9.9	69	76.02		2.05113	#N/A	#N/A	0.28213	0.019025	0.016788	0.00326	122
Case 194	9.9	64	62.48		2.18764	2.68061	136.05	0.171686	0.015463	0.012914	0.011538	71
Case 195	10	74	610.15	9576.42	0.90523	1.03826	#N/A	0.609222	0.038419	0.09164	0.000807	598
Case 196	10	58	124.37	3253.03	2.38012	#N/A	#N/A	0.203407	0.014492	0.066091	0.001022	238.5
Case 197	10	58	221.74	8011.35	1.7285	#N/A	56.5232	0.164339	0.018568	0.019943	0.001299	393.5
Case 198	10	70	1174.03	2820.96	0.153542	1.47211	21.5468	0.381862	0.037636	0.031962	0.00264	543
Case 199	10	77	195.5	3931.65	0.808326	#N/A	174.287	0.523273	0.020916	0.089291	0.00321	964.5
Case 200	10	70	598.2	1334.69	1.65626	3.11176	157.749	0.368738	0.011939	0.012729	0.003295	339.5
Case 201	10	64	557.88	6913.49	1.73827	#N/A	#N/A	0.12573	0.018357	0.01083	0.003776	1536
Case 202	10	71	733.27	8170.85	1.42215	2.18173	86.6956	0.88716	0.010693	0.037174	0.004199	753.5
Case 203	10	70	900.76	6023.35	0.58585	0.566164	50.089	0.577284	0.02805	0.073579	0.00432	825.5
Case 204	10	81	410.63	260.29	1.25475	2.26698	134.843	0.828952	0.008149	0.070578	0.004679	121
Case 205	10	75	90.66	752.31	1.85421	6.31367	173.758	0.208604	0.01073	0.015172	0.004742	444.5
Case 206	10	54	1008.37	930.89	#N/A	#N/A	#N/A	0.754728	0.008417	0.027414	0.005137	669
Case 207	10	66	104.12	13080	1.89978	3.53214	#N/A	0.114686	0.018125	0.010834	0.005225	320.5
Case 208	10	86	215.54	3255.01	1.79455	2.30913	86.8436	0.230611	0.008727	0.020498	0.006326	884.5
Case 209	10	60	127.53	2269.21	1.45734	#N/A	120.084	0.197682	0.007764	0.018614	0.00644	988.5
Case 210	10		555.28	18098.5	0.636442	#N/A	21.741	0.57074	0.016716	0.031249	0.006663	964
Case 211	10	69	565.1	1798.32	0.006238	0.789898	43.2929	1.4873	0.022328	0.044492	0.007115	604
Case 212	10	64	226.61	9956.52	1.80256	2.40012	21.667	0.23971	0.013772	0.030766	0.007901	1374
Case 213	10	71	302.37	420.23	3.07657	2.85667	#N/A	0.205787	0.021177	0.006542	0.00804	236
Case 214	10	71	654	13311.4	1.46709	3.56875	#N/A	0.278633	0.019404	0.020944	0.008108	2841.5
Case 215	10	64	674.08	1010.32	1.58321	3.22153	107.464	0.364063	0.013832	0.0115	0.009005	238
Case 216	10	67	304.8		1.71485	1.98251	65.969	0.426936	0.035492	0.019879	0.01174	3426.5
Case 217	10	65	1700.22		4.05762	3.73651	137.394	0.346686	0.016164	0.016117	0.009603	141
Case 218	10	60	253.76		3.20732	4.92959	#N/A	0.130962	0.015246	0.017841	0.014453	2624
Case 219	10	64	121.28		1.20835	4.76132	114.679	0.16187	0.009649	0.013025	0.012896	2797
Case 220	10	59	379.37		0.936841	0.810547	11.1669	0.276318	0.029583	0.019528	0.004261	102.5
